# Supplementary material for: Single-cell RNA-seq reveals fibroblast heterogeneity and increased mesenchymal fibroblasts in human fibrotic skin diseases
Source: Nat Commun. 2021 Jun 17;12:3709. doi: 10.1038/s41467-021-24110-y (PMC8211847; doi:10.1038/s41467-021-24110-y)
Supplement: Supplementary file 4 — Supplementary Data 1 [file 41467_2021_24110_MOESM4_ESM.xlsx]

## Sheet: main
Fig2G, differential expressed genes between one fibroblast subpopulation and other fibroblast subpopulations.(two-sided Wilcoxon Rank Sum Test, Bonferroni correction, p-adjust < 0.05)

## Sheet: secretory_reticular_fib
genes	p_val	avg_logFC	pct.1	pct.2	p_val_adj
ADAM12	5.2616e-132	0.704923	0.474	0.039	1.24326e-127
NREP	8.26844e-131	0.821353	0.662	0.155	1.95375e-126
APOD	2.00291e-109	-1.07736	0.749	0.984	4.73268e-105
HTRA1	4.43144e-106	1.00112	0.989	0.961	1.0471e-101
GUCY1A1	6.28612e-94	0.453308	0.458	0.074	1.48535e-89
COL3A1	6.94612e-93	0.737102	1	0.995	1.6413e-88
MDK	4.75177e-90	1.17005	0.871	0.681	1.1228e-85
DCN	4.60248e-89	-0.48089	1	1	1.08752e-84
APOE	1.55502e-87	1.89101	0.658	0.254	3.67436e-83
CFD	1.1817e-86	-0.771138	0.896	0.999	2.79224e-82
COL5A2	3.78668e-83	0.744318	0.981	0.91	8.94755e-79
METRN	5.43667e-83	0.568308	0.581	0.175	1.28463e-78
FBLN1	5.14586e-82	-0.459723	0.996	1	1.21592e-77
BGN	2.3967e-81	1.09858	0.733	0.354	5.66316e-77
CTHRC1	1.77137e-77	0.562499	0.996	0.956	4.18556e-73
MMP23B	2.32095e-77	0.615874	0.91	0.71	5.48417e-73
COL6A2	1.97997e-74	0.48998	1	0.999	4.67848e-70
CD81	6.73094e-74	-0.385843	0.996	0.999	1.59045e-69
FAP	2.21659e-73	0.614416	0.839	0.53	5.23757e-69
GPX3	1.3774e-72	-1.19011	0.207	0.63	3.25466e-68
C12orf75	5.14079e-72	0.674329	0.717	0.375	1.21472e-67
PRSS23	6.55372e-71	0.981665	0.795	0.506	1.54858e-66
LUM	1.78108e-69	0.713471	0.996	0.993	4.20852e-65
CLEC11A	2.46578e-69	0.535611	0.961	0.826	5.8264e-65
ADH1B	6.6228e-69	-0.76561	0.292	0.737	1.5649e-64
SFRP1	7.66265e-69	-0.927658	0.506	0.817	1.81061e-64
LRP1	2.68442e-68	-0.568225	0.945	0.989	6.34301e-64
COL18A1	4.74697e-68	0.440466	0.6	0.213	1.12166e-63
IGFBP4	2.23712e-66	-0.844421	0.963	0.988	5.2861e-62
A1BG	4.47842e-66	0.485699	0.68	0.316	1.05821e-61
TNC	6.28421e-66	0.50771	0.257	0.02	1.4849e-61
COL5A1	1.34413e-65	0.607079	0.956	0.9	3.17604e-61
SPARC	7.13159e-65	0.528423	1	0.997	1.68512e-60
VCAN	2.35888e-64	0.712219	0.929	0.779	5.57381e-60
ZFP36	3.17804e-63	-0.738965	0.919	0.96	7.50939e-59
AOX1	3.75636e-63	-0.568029	0.274	0.653	8.87591e-59
GSN	8.29745e-63	-0.765116	0.984	0.998	1.9606e-58
SDC1	1.86584e-62	0.273268	0.319	0.048	4.4088e-58
LRRC15	1.75315e-61	0.482227	0.717	0.354	4.14252e-57
PLA2G2A	1.99783e-61	-2.70504	0.202	0.548	4.72068e-57
COL6A1	4.48668e-61	0.482379	0.998	0.994	1.06016e-56
SELENOP	6.01402e-61	-0.490878	0.821	0.987	1.42105e-56
ECM1	6.14755e-59	0.473068	0.958	0.85	1.45261e-54
PLPP3	6.42305e-59	-0.607054	0.827	0.951	1.5177e-54
SPARCL1	1.81533e-58	0.962272	0.432	0.125	4.28945e-54
RPS26	9.08757e-58	-0.396577	0.938	0.961	2.1473e-53
RACK1	1.92955e-57	-0.346443	0.984	0.988	4.55934e-53
C1R	3.47031e-57	-0.380566	0.993	0.999	8.2e-53
C1QTNF6	2.97857e-56	0.503849	0.715	0.404	7.03806e-52
RGS3	8.57571e-56	0.54536	0.536	0.213	2.02635e-51
RPL13A	1.79304e-55	-0.36274	0.991	0.99	4.23678e-51
CKB	7.47894e-55	-0.526963	0.54	0.832	1.7672e-50
TSPAN13	8.18126e-55	0.509925	0.588	0.269	1.93315e-50
ACKR3	1.17186e-54	-0.737493	0.63	0.838	2.76898e-50
THBS4	2.00664e-54	0.731839	0.329	0.067	4.74149e-50
HES4	5.79572e-53	0.364474	0.326	0.065	1.36947e-48
CXCL14	1.48666e-52	-0.648251	0.947	0.996	3.51282e-48
COL1A2	8.5363e-51	0.506785	1	0.999	2.01704e-46
COPZ2	2.38779e-50	0.4507	0.95	0.885	5.6421e-46
SMOC2	8.49732e-50	-0.538945	0.763	0.9	2.00783e-45
SERPING1	1.06535e-49	-0.379497	0.949	0.992	2.51732e-45
C3	2.32087e-49	-1.00419	0.469	0.753	5.48397e-45
FGL2	3.82397e-49	-0.455941	0.697	0.939	9.03565e-45
EFEMP1	2.05855e-48	-0.611682	0.673	0.849	4.86414e-44
FCGRT	4.11758e-47	-0.340503	0.963	0.988	9.72942e-43
KHDRBS3	4.16916e-47	0.434044	0.669	0.37	9.8513e-43
MT-ND3	2.01514e-46	0.436814	1	1	4.76158e-42
SPATS2L	4.04646e-46	0.43471	0.754	0.483	9.56137e-42
PTK7	4.85209e-46	0.410092	0.549	0.243	1.1465e-41
OLFML3	9.93964e-46	-0.371313	0.927	0.969	2.34864e-41
MT2A	4.02486e-45	-0.343036	0.832	0.981	9.51035e-41
DKK3	7.55783e-45	0.309821	0.331	0.079	1.78584e-40
COL1A1	1.52505e-44	0.446786	1	0.999	3.60354e-40
COL14A1	3.04044e-44	0.482204	0.94	0.881	7.18426e-40
CERCAM	6.08992e-44	0.371943	0.95	0.846	1.43899e-39
PI16	9.35666e-44	-0.541689	0.515	0.883	2.21088e-39
S100A4	6.15599e-43	-0.381902	0.984	0.997	1.4546e-38
RBM3	6.50642e-43	0.355261	0.956	0.906	1.5374e-38
ENAH	9.20834e-43	0.418126	0.735	0.455	2.17584e-38
OLFM2	3.35369e-42	0.349051	0.32	0.084	7.92442e-38
SVEP1	3.52692e-42	-0.592168	0.439	0.678	8.33376e-38
NRP1	8.70112e-42	0.266693	0.425	0.148	2.05599e-37
MMP11	1.5851e-41	0.563932	0.273	0.061	3.74543e-37
HIF1A	5.72412e-41	0.355324	0.611	0.33	1.35255e-36
GFRA1	6.96372e-41	-0.377549	0.395	0.699	1.64546e-36
SEC61G	1.33966e-40	0.373581	0.961	0.915	3.16548e-36
CYB5A	2.69389e-40	-0.427078	0.756	0.836	6.36538e-36
SERPINF1	7.05196e-40	-0.330472	0.996	0.997	1.66631e-35
MGST1	1.75634e-39	-0.479515	0.386	0.682	4.15004e-35
ABCC9	2.38395e-39	-0.419278	0.366	0.644	5.63303e-35
CXCL1	2.49296e-39	-0.919947	0.11	0.408	5.89062e-35
ABCA8	2.55979e-39	-0.398046	0.296	0.631	6.04853e-35
RPS27L	2.58285e-39	0.411913	0.947	0.815	6.10302e-35
SFRP4	1.43731e-38	0.821857	0.556	0.262	3.39622e-34
VIM	2.02124e-38	-0.286025	1	1	4.776e-34
NR4A1	7.1829e-38	-0.570454	0.788	0.888	1.69725e-33
CHPF	8.89968e-38	0.373505	0.773	0.494	2.10291e-33
EDIL3	9.17505e-38	0.343397	0.428	0.16	2.16797e-33
TNXB	1.50429e-36	-0.461681	0.704	0.907	3.55449e-32
GSTM3	5.68209e-36	-0.418325	0.658	0.8	1.34262e-31
F10	6.26905e-36	-0.408002	0.494	0.794	1.48131e-31
ARL4C	9.18874e-36	0.474946	0.685	0.434	2.17121e-31
THY1	1.35463e-35	0.351366	0.988	0.958	3.20086e-31
FABP5	2.73073e-35	0.29814	0.283	0.075	6.45244e-31
MT1M	7.77237e-35	-0.373702	0.441	0.718	1.83653e-30
COL16A1	8.69838e-35	0.465038	0.736	0.514	2.05534e-30
HPGD	1.02063e-34	-0.380172	0.136	0.427	2.41164e-30
COMT	1.40783e-34	-0.353948	0.731	0.822	3.32657e-30
ELN	1.49192e-34	0.717803	0.938	0.89	3.52525e-30
SLC5A3	1.56112e-34	0.334334	0.455	0.199	3.68876e-30
JUNB	2.10842e-34	-0.472103	0.963	0.975	4.982e-30
MFGE8	2.19172e-34	-0.274766	0.827	0.939	5.17881e-30
VSIR	2.25774e-34	-0.437873	0.342	0.59	5.33481e-30
FN1	3.89182e-34	0.67242	0.936	0.845	9.19597e-30
BMP1	7.77865e-34	0.300194	0.765	0.483	1.83802e-29
TTC3	3.77891e-33	0.318721	0.913	0.791	8.9292e-29
DDAH2	5.92477e-33	-0.295851	0.871	0.935	1.39997e-28
MARCKS	6.24362e-33	0.435335	0.949	0.924	1.47531e-28
YBX1	8.2041e-33	-0.286828	0.97	0.978	1.93855e-28
CLEC3B	9.27998e-33	-0.501191	0.435	0.716	2.19277e-28
HLA-C	1.50003e-32	-0.335592	0.966	0.985	3.54442e-28
MYADM	1.56924e-32	-0.356545	0.775	0.871	3.70795e-28
FAM180B	2.24146e-32	-0.390432	0.496	0.77	5.29635e-28
PLAGL1	2.53465e-32	0.414802	0.742	0.541	5.98912e-28
MT-ND4L	3.31963e-32	0.349687	0.972	0.91	7.84396e-28
NUCB1	6.80318e-32	-0.345844	0.892	0.913	1.60752e-27
TMEM176B	8.02281e-32	-0.460424	0.765	0.869	1.89571e-27
SULF2	3.1004e-31	0.315439	0.536	0.269	7.32593e-27
CTSD	1.05807e-30	-0.329288	0.904	0.945	2.50012e-26
SERPINE2	1.32078e-30	0.62611	0.464	0.228	3.12088e-26
NTRK2	2.19257e-30	-0.355823	0.442	0.749	5.18082e-26
EMID1	3.04265e-30	0.267727	0.402	0.165	7.18948e-26
MFAP5	3.49422e-30	-0.260517	0.816	0.956	8.2565e-26
NUPR1	3.64884e-30	-0.374431	0.961	0.971	8.62184e-26
OSTC	3.75142e-30	0.338503	0.929	0.873	8.86423e-26
KCNK15	7.10864e-30	-0.302118	0.179	0.431	1.6797e-25
GJA1	8.12781e-30	0.386234	0.853	0.698	1.92052e-25
C9orf16	1.07251e-29	0.303495	0.896	0.745	2.53423e-25
C1S	1.45552e-29	-0.274883	0.972	0.989	3.43924e-25
IFITM3	1.49841e-29	-0.374911	0.993	0.995	3.54058e-25
EIF4A3	1.69594e-29	-0.585452	0.71	0.796	4.00733e-25
NBL1	1.77867e-29	0.432012	0.961	0.918	4.20282e-25
CPVL	1.82216e-29	-0.28729	0.219	0.511	4.30557e-25
RPS2	2.313e-29	-0.291034	0.991	0.996	5.46539e-25
SIGIRR	3.06229e-29	-0.288051	0.147	0.393	7.23589e-25
MALAT1	5.1557e-29	0.282146	0.986	0.988	1.21824e-24
AHNAK	5.20079e-29	-0.28114	0.927	0.976	1.22889e-24
LRRN4CL	5.92193e-29	-0.339581	0.527	0.741	1.39929e-24
2020-09-11	5.93266e-29	0.401428	0.855	0.738	1.40183e-24
HMGN1	8.10093e-29	0.296345	0.756	0.546	1.91417e-24
LEPR	9.5905e-29	-0.340777	0.196	0.467	2.26614e-24
ARL6IP5	1.03012e-28	-0.270777	0.942	0.975	2.43406e-24
RAB31	1.03481e-28	0.297979	0.568	0.326	2.44515e-24
P4HA2	2.32151e-28	0.29713	0.835	0.673	5.4855e-24
TLE4	2.80084e-28	0.313387	0.681	0.438	6.6181e-24
UBC	7.32526e-28	-0.266501	0.998	0.995	1.73089e-23
TWIST1	7.73016e-28	-0.340611	0.899	0.926	1.82656e-23
FRMD6	7.88135e-28	0.304992	0.77	0.551	1.86228e-23
CYB5R3	9.05135e-28	-0.303406	0.91	0.936	2.13874e-23
STOM	1.37118e-27	-0.334928	0.65	0.747	3.23995e-23
TMEM167A	6.6975e-27	0.286098	0.775	0.547	1.58255e-22
AQP1	1.43246e-26	0.416525	0.285	0.099	3.38475e-22
PTGER3	1.69593e-26	0.346151	0.48	0.256	4.00731e-22
C16orf89	3.61534e-26	-0.352771	0.065	0.287	8.54269e-22
MFAP2	4.29765e-26	0.346728	0.793	0.599	1.01549e-21
PDGFRL	4.78269e-26	-0.364768	0.942	0.98	1.1301e-21
PHACTR2	4.97648e-26	0.304075	0.618	0.397	1.17589e-21
RAP1B	6.00231e-26	0.267796	0.839	0.692	1.41829e-21
CRYAB	6.26976e-26	-0.556602	0.796	0.907	1.48148e-21
H2AFJ	9.42764e-26	-0.30262	0.745	0.843	2.22766e-21
SUB1	9.67163e-26	0.275376	0.903	0.789	2.28531e-21
GOLM1	1.39641e-25	0.313966	0.688	0.474	3.29959e-21
COL15A1	1.94405e-25	0.404074	0.359	0.157	4.59359e-21
KLF4	2.4854e-25	-0.405331	0.897	0.924	5.87276e-21
TMBIM6	5.51927e-25	-0.255735	0.945	0.96	1.30415e-20
CKAP4	6.98605e-25	0.292194	0.816	0.66	1.65073e-20
CPXM1	7.46347e-25	0.297527	0.892	0.764	1.76354e-20
HMGN2	9.31333e-25	0.280876	0.897	0.825	2.20065e-20
IGFBP5	1.2533e-24	-0.314311	0.86	0.972	2.96143e-20
ENPP2	1.33889e-24	-0.336205	0.234	0.447	3.16365e-20
CEBPD	1.57605e-24	-0.504145	0.883	0.931	3.72406e-20
2020-09-07	1.88558e-24	0.288376	0.945	0.863	4.45545e-20
DBI	2.75779e-24	-0.289486	0.867	0.928	6.51639e-20
METTL7A	3.195e-24	-0.298857	0.349	0.551	7.54947e-20
VASN	3.94406e-24	-0.333836	0.867	0.903	9.31941e-20
MYL12A	4.88096e-24	0.291929	0.947	0.872	1.15332e-19
CARHSP1	6.85126e-24	-0.418833	0.506	0.625	1.61888e-19
FEZ1	7.53854e-24	-0.27897	0.411	0.62	1.78128e-19
CES1	1.09541e-23	-0.362198	0.216	0.448	2.58834e-19
SCARA5	1.13681e-23	-0.279269	0.327	0.609	2.68616e-19
ANGPTL5	1.24849e-23	-0.299434	0.322	0.569	2.95006e-19
RNH1	1.87123e-23	-0.261294	0.929	0.941	4.42152e-19
PLD3	1.93169e-23	-0.27355	0.88	0.911	4.56439e-19
SERPINI1	3.5214e-23	-0.323488	0.124	0.331	8.32073e-19
TMEM119	3.55861e-23	0.253008	0.611	0.382	8.40865e-19
PALLD	4.92122e-23	0.298311	0.727	0.565	1.16283e-18
LGALS1	8.17637e-23	0.275135	1	0.999	1.932e-18
CTSL	2.21056e-22	-0.330421	0.873	0.888	5.22333e-18
PLSCR4	2.51048e-22	-0.273698	0.395	0.582	5.932e-18
TPM2	2.52785e-22	0.396672	0.614	0.42	5.97306e-18
LOXL1	4.15753e-22	0.317514	0.577	0.363	9.82383e-18
APLP2	5.49262e-22	-0.268158	0.759	0.828	1.29785e-17
PLXDC1	5.88093e-22	0.281722	0.678	0.488	1.3896e-17
PDLIM4	6.51656e-22	0.253007	0.694	0.484	1.5398e-17
MAFB	7.65563e-22	0.399493	0.821	0.676	1.80895e-17
WNT11	7.74288e-22	-0.284812	0.145	0.342	1.82957e-17
MXRA7	7.94571e-22	-0.266584	0.752	0.831	1.87749e-17
ITGB1BP1	1.05067e-21	-0.268257	0.722	0.796	2.48263e-17
TGFBR2	1.11016e-21	-0.407078	0.549	0.663	2.6232e-17
SH3PXD2A	1.52143e-21	0.284442	0.674	0.487	3.59498e-17
FNDC1	1.53768e-21	0.250917	0.273	0.104	3.63337e-17
CSRP2	2.05682e-21	0.495346	0.568	0.384	4.86006e-17
NT5E	6.61651e-21	-0.2754	0.4	0.581	1.56342e-16
IGFBP7	6.63652e-21	0.271739	0.972	0.823	1.56814e-16
LAMC1	8.49104e-21	-0.353569	0.731	0.776	2.00635e-16
IER3	1.62652e-20	-0.595943	0.883	0.913	3.8433e-16
HCFC1R1	1.73075e-20	0.273789	0.88	0.729	4.08959e-16
ALKAL2	2.99566e-20	-0.343428	0.296	0.546	7.07845e-16
RALA	3.44283e-20	0.252156	0.809	0.634	8.13506e-16
CXCL2	3.59034e-20	-0.324001	0.558	0.736	8.48362e-16
LRRC17	3.69122e-20	0.28884	0.45	0.248	8.72198e-16
CREG1	3.74071e-20	-0.290122	0.579	0.688	8.83892e-16
SLIT3	4.04959e-20	-0.277298	0.869	0.933	9.56878e-16
HMOX1	4.10462e-20	-0.638177	0.455	0.601	9.69881e-16
LHFPL6	4.61953e-20	-0.265794	0.844	0.894	1.09155e-15
RAB13	2.19118e-19	0.286991	0.688	0.491	5.17754e-15
LMAN2	2.73595e-19	-0.269024	0.745	0.783	6.46479e-15
CSTB	4.15946e-19	-0.258188	0.874	0.901	9.82838e-15
OGN	4.67072e-19	0.40923	0.871	0.831	1.10364e-14
PCSK1N	6.17054e-19	-0.717106	0.087	0.262	1.45804e-14
CDKN1C	6.48833e-19	-0.304453	0.835	0.878	1.53313e-14
INSIG1	7.10434e-19	-0.335009	0.504	0.631	1.67869e-14
IFI27	7.30968e-19	0.385789	0.485	0.277	1.7272e-14
FBLN5	7.74673e-19	-0.251842	0.782	0.851	1.83048e-14
UAP1	1.54235e-18	-0.325151	0.683	0.764	3.64443e-14
RPLP0	1.5548e-18	-0.263491	0.991	0.988	3.67384e-14
IER2	1.6279e-18	-0.389496	0.915	0.93	3.84657e-14
DHRS3	2.66522e-18	-0.296794	0.549	0.692	6.29765e-14
FKBP9	3.29164e-18	-0.250496	0.874	0.887	7.77782e-14
PMEPA1	3.46398e-18	0.381558	0.731	0.591	8.18504e-14
CLU	4.5189e-18	-0.348681	0.63	0.772	1.06777e-13
OLFML2B	5.11299e-18	0.29085	0.687	0.492	1.20815e-13
CDH11	6.20565e-18	0.261327	0.662	0.473	1.46633e-13
AGTR1	6.27008e-18	-0.308786	0.481	0.612	1.48156e-13
CHRDL1	8.4995e-18	-0.287124	0.43	0.637	2.00835e-13
HMCN1	8.87617e-18	0.278472	0.6	0.419	2.09735e-13
SFRP2	9.5231e-18	0.397096	0.984	0.987	2.25021e-13
EPHX1	9.62569e-18	-0.255682	0.483	0.65	2.27445e-13
CADM3	1.09722e-17	-0.260662	0.159	0.335	2.59262e-13
C1QTNF3	1.18187e-17	0.31299	0.765	0.604	2.79265e-13
ADIRF	1.24755e-17	-0.269256	0.796	0.926	2.94783e-13
OSER1	1.52025e-17	-0.28343	0.402	0.541	3.5922e-13
KLF2	4.24202e-17	-0.320264	0.802	0.85	1.00235e-12
IL6	7.34359e-17	-0.378153	0.221	0.404	1.73522e-12
SAMHD1	8.06928e-17	-0.259587	0.391	0.545	1.90669e-12
MT1E	8.55363e-17	-0.281141	0.662	0.753	2.02114e-12
TNFRSF12A	9.65799e-17	0.26322	0.559	0.369	2.28209e-12
MT-ND5	1.02624e-16	0.305001	0.998	0.989	2.4249e-12
TSC22D1	1.56563e-16	0.322837	0.819	0.702	3.69942e-12
GADD45B	1.75822e-16	-0.44324	0.935	0.947	4.15449e-12
BHLHE40	2.99399e-16	-0.312877	0.674	0.738	7.07451e-12
TCEAL7	7.23614e-16	-0.320731	0.138	0.299	1.70983e-11
UGP2	7.8262e-16	0.284857	0.802	0.669	1.84925e-11
C1QTNF4	1.16478e-15	-0.314687	0.251	0.434	2.75227e-11
SOX4	2.01718e-15	0.323155	0.855	0.761	4.76638e-11
TPM1	2.28904e-15	0.280418	0.834	0.676	5.40877e-11
THBS1	2.65111e-15	-0.334291	0.586	0.695	6.26431e-11
MRPS6	3.2685e-15	0.412787	0.531	0.359	7.72313e-11
FOSB	3.62378e-15	-0.276518	0.94	0.93	8.56262e-11
SPON2	4.1297e-15	0.319739	0.904	0.817	9.75806e-11
CXCL3	5.49502e-15	-0.533295	0.381	0.547	1.29842e-10
IGSF10	8.71739e-15	-0.294893	0.428	0.553	2.05983e-10
NAMPT	1.45047e-14	-0.250627	0.708	0.78	3.42732e-10
ASIP	2.713e-14	-0.345988	0.191	0.343	6.41056e-10
COLEC12	3.13523e-14	-0.301089	0.462	0.584	7.40824e-10
ANGPTL1	3.23801e-14	0.292227	0.876	0.789	7.65109e-10
TNFAIP2	4.07163e-14	-0.276785	0.697	0.758	9.62086e-10
SELENOK	5.26805e-14	-0.257698	0.804	0.831	1.24479e-09
LTBP4	5.74304e-14	-0.30734	0.572	0.673	1.35702e-09
MXRA5	6.48728e-14	0.312348	0.761	0.626	1.53288e-09
TMEM176A	1.71223e-13	-0.343811	0.68	0.734	4.04582e-09
MAFF	4.69024e-13	-0.274121	0.66	0.74	1.10826e-08
CDKN1A	6.14305e-13	-0.281237	0.657	0.724	1.45154e-08
ZNF331	8.382e-13	-0.314093	0.361	0.508	1.98058e-08
CILP	1.11214e-12	-0.335949	0.542	0.665	2.62787e-08
ADM	1.28534e-12	-0.379056	0.642	0.742	3.03712e-08
MASP1	3.01038e-12	-0.251272	0.303	0.424	7.11323e-08
DNAJB1	3.38859e-12	-0.504828	0.903	0.929	8.00689e-08
RASD1	5.18796e-12	-0.25018	0.579	0.709	1.22586e-07
ATF3	9.25007e-12	-0.294386	0.754	0.806	2.1857e-07
STEAP4	1.21362e-11	-0.266149	0.225	0.365	2.86765e-07
DUSP1	1.70649e-11	0.303191	0.95	0.944	4.03226e-07
YME1L1	1.96581e-11	-0.276504	0.674	0.723	4.64502e-07
AKR1C1	2.86841e-11	-0.350237	0.614	0.685	6.77777e-07
SOD3	3.91913e-11	-0.301849	0.809	0.906	9.26052e-07
PLIN2	4.03908e-11	-0.389401	0.531	0.58	9.54395e-07
KCNE4	6.60411e-11	-0.286951	0.274	0.404	1.56049e-06
ICAM1	7.96002e-11	-0.253154	0.568	0.667	1.88087e-06
TWISTNB	2.16358e-10	-0.296253	0.389	0.481	5.11232e-06
NR4A2	2.21967e-10	-0.40459	0.708	0.772	5.24486e-06
CORIN	2.43057e-10	-0.334428	0.536	0.593	5.74321e-06
MYC	2.84799e-10	-0.296598	0.609	0.678	6.72951e-06
CTSH	3.57997e-10	-0.284014	0.538	0.616	8.45911e-06
CPB1	7.42178e-10	-0.430968	0.216	0.335	1.75369e-05
IER5L	1.20616e-09	-0.311232	0.556	0.635	2.85004e-05
HSP90AB1	1.65013e-09	-0.316181	0.97	0.969	3.8991e-05
EGR1	2.32837e-09	-0.279377	0.839	0.843	5.50171e-05
ITM2A	3.21729e-09	-0.328575	0.504	0.58	7.60213e-05
GEM	4.52027e-09	-0.293259	0.791	0.798	0.000106809
IGF1	1.10036e-08	0.256807	0.478	0.332	0.000260004
GADD45G	4.17283e-08	-0.309439	0.425	0.519	0.000985998
CYR61	7.76264e-08	-0.383635	0.825	0.871	0.00183423
FBN1	2.55243e-07	-0.276536	0.958	0.938	0.00603114
RRAD	1.47631e-06	-0.276354	0.444	0.537	0.0348838
PTX3	2.42284e-06	-0.396736	0.287	0.378	0.0572493
BDKRB1	7.38232e-06	0.283253	0.333	0.239	0.174437
FOS	1.06326e-05	-0.252935	0.949	0.926	0.251238
MT1X	1.09515e-05	-0.252524	0.651	0.679	0.258772
ID3	1.10297e-05	-0.26363	0.947	0.952	0.260622
APCDD1	0.000186264	0.286683	0.306	0.239	1
CYCS	0.000234202	-0.327828	0.745	0.703	1
HSPA1A	0.00093427	-0.540363	0.938	0.935	1
HSPB1	0.0181254	-0.262145	0.963	0.968	1
HSP90AA1	0.0554082	-0.289068	0.988	0.984	1
HSPA1B	0.0748099	-0.456504	0.834	0.788	1

## Sheet: secretory_papillary_fib
genes	p_val	avg_logFC	pct.1	pct.2	p_val_adj
COL3A1	2.1928e-72	1.13123	0.991	0.946	5.18136e-68
RPS26	3.82793e-72	-0.550692	0.9	0.941	9.04502e-68
GSN	1.50873e-70	-0.713761	0.952	0.976	3.56499e-66
PRSS23	1.25285e-69	1.01217	0.515	0.168	2.96036e-65
CTHRC1	6.50755e-64	1.12423	0.759	0.454	1.53767e-59
DCD	2.03354e-63	0.439999	0.267	0.017	4.80504e-59
CPXM1	1.9523e-61	0.608037	0.696	0.366	4.6131e-57
RPS25	3.00678e-61	-0.332553	0.992	0.997	7.10473e-57
RPL23A	5.59964e-61	-0.345439	0.988	0.995	1.32314e-56
P2RY14	3.23675e-60	0.331547	0.321	0.044	7.64811e-56
RACK1	3.68948e-59	-0.395232	0.98	0.982	8.71787e-55
CD81	1.19618e-57	-0.348475	0.983	0.993	2.82646e-53
COL5A2	1.9162e-57	0.833142	0.861	0.667	4.5278e-53
SOD3	1.22661e-56	-0.50808	0.915	0.971	2.89836e-52
BASP1	5.18811e-56	0.510147	0.784	0.47	1.2259e-51
HLA-C	6.39084e-56	-0.407165	0.98	0.978	1.51009e-51
KHDRBS3	2.20146e-55	0.43457	0.676	0.312	5.20182e-51
RPL27A	9.40985e-54	-0.364931	0.959	0.988	2.22345e-49
C1QTNF6	1.66269e-53	0.376386	0.422	0.116	3.92876e-49
NEAT1	2.2861e-49	0.550453	0.995	0.975	5.40183e-45
A1BG	3.98262e-48	0.377054	0.641	0.295	9.41053e-44
COL1A1	6.43386e-48	0.861101	1	0.991	1.52026e-43
HLA-A	5.52937e-46	-0.383138	0.984	0.987	1.30653e-41
STEAP1	1.04739e-45	0.369356	0.537	0.217	2.47488e-41
RPL13A	4.05062e-45	-0.320985	0.987	0.992	9.5712e-41
MT-ND3	6.4253e-45	0.432084	1	0.999	1.51823e-40
APOE	2.12169e-43	0.703524	0.927	0.732	5.01335e-39
SPARC	5.20305e-43	0.872157	0.979	0.926	1.22943e-38
TSPAN13	1.63744e-42	0.340847	0.346	0.095	3.8691e-38
RPL14	1.47845e-39	-0.262131	0.992	0.996	3.49343e-35
GUCY1A1	2.49352e-39	0.345557	0.431	0.154	5.89194e-35
RPS20	2.28125e-38	-0.323253	0.92	0.949	5.39038e-34
RPL30	2.45131e-38	-0.258734	0.993	0.998	5.7922e-34
COL5A1	5.06051e-36	0.540995	0.807	0.63	1.19575e-31
NREP	1.17843e-35	0.34379	0.4	0.151	2.78451e-31
METRN	2.9924e-35	0.315285	0.421	0.166	7.07074e-31
RPS4X	1.26957e-34	-0.316515	0.992	0.998	2.99986e-30
HLA-B	1.41158e-34	-0.392894	0.976	0.981	3.33542e-30
HIF1A	2.71964e-34	0.3298	0.591	0.314	6.42625e-30
RPL31	5.80568e-34	-0.35348	0.885	0.915	1.37182e-29
LTBP4	1.2054e-33	-0.447657	0.565	0.717	2.84823e-29
MT-CO1	2.49402e-33	-0.31339	1	1	5.89312e-29
COL6A3	3.96077e-33	0.399525	0.948	0.863	9.35891e-29
COL6A2	8.27054e-33	0.34183	0.997	0.997	1.95425e-28
COL1A2	1.59117e-32	0.805754	0.997	0.989	3.75978e-28
IFI27	2.31025e-31	0.444996	0.57	0.295	5.4589e-27
ACTB	4.61084e-31	0.272693	0.995	0.997	1.0895e-26
ENAH	1.69877e-30	0.307024	0.651	0.371	4.01403e-26
COL16A1	3.83689e-30	0.387404	0.671	0.428	9.0662e-26
ZFP36	4.52863e-30	-0.451082	0.974	0.979	1.07007e-25
HMCN1	3.12295e-29	0.255603	0.465	0.211	7.37921e-25
CSGALNACT1	8.6014e-29	0.288351	0.383	0.158	2.03242e-24
RPL37A	8.89592e-29	-0.275267	0.995	0.996	2.10202e-24
PTGDS	2.60505e-28	-0.519242	0.94	0.953	6.15546e-24
PPIC	1.33824e-27	0.410863	0.847	0.72	3.16212e-23
ANGPTL1	1.41132e-27	0.419053	0.712	0.479	3.33482e-23
VIM	1.9997e-27	-0.313449	0.999	1	4.72509e-23
SEC61G	2.49037e-27	0.326496	0.852	0.717	5.8845e-23
HSP90AB1	2.92208e-27	-0.420326	0.991	0.99	6.90458e-23
FSTL1	8.325e-27	0.283918	0.928	0.857	1.96712e-22
HSPA1A	1.80843e-26	-0.653542	0.991	0.985	4.27313e-22
TMEM176B	1.92298e-26	-0.368118	0.815	0.896	4.5438e-22
CFD	2.2478e-26	-0.5096	0.953	0.985	5.31133e-22
IL1R1	4.64472e-26	0.335355	0.733	0.509	1.0975e-21
RPS3	1.09462e-25	-0.25696	0.995	0.993	2.58647e-21
ABCA8	3.26602e-25	-0.377969	0.27	0.5	7.71728e-21
IL11RA	6.93765e-25	0.290899	0.784	0.551	1.6393e-20
JUNB	1.56432e-24	-0.308767	0.995	0.998	3.69634e-20
CKB	2.32112e-24	-0.425278	0.473	0.631	5.48458e-20
APOD	3.0913e-24	-0.772143	0.848	0.893	7.30443e-20
RPL38	3.45494e-24	-0.280112	0.959	0.958	8.16368e-20
PHACTR2	1.06164e-23	0.274931	0.714	0.466	2.50855e-19
ZFAS1	1.07411e-23	-0.282318	0.948	0.953	2.53802e-19
RPL23	1.14924e-23	-0.266789	0.946	0.955	2.71553e-19
EEF1B2	1.30896e-23	-0.278813	0.929	0.948	3.09294e-19
COPZ2	4.2943e-23	0.391245	0.788	0.664	1.0147e-18
CEBPD	7.12795e-23	-0.374968	0.974	0.974	1.68426e-18
CLU	2.02106e-22	-0.735264	0.474	0.638	4.77555e-18
MT-ND4L	3.79594e-22	0.261131	0.975	0.848	8.96943e-18
ANGPTL2	5.84367e-22	0.273749	0.577	0.356	1.3808e-17
PERP	5.85386e-22	0.313624	0.621	0.4	1.38321e-17
COL18A1	1.00891e-21	0.349749	0.925	0.747	2.38395e-17
PTN	1.40557e-21	-0.326133	0.748	0.846	3.32122e-17
HTRA1	1.85424e-21	0.512963	0.912	0.854	4.38137e-17
COL6A6	3.75887e-21	-0.427254	0.328	0.496	8.88182e-17
NFATC2	5.61364e-21	0.265669	0.389	0.188	1.32645e-16
KLF2	7.99491e-21	-0.345303	0.845	0.863	1.88912e-16
DUSP1	8.54571e-21	0.303165	0.995	0.989	2.01927e-16
TCIM	9.4631e-21	0.332277	0.418	0.215	2.23604e-16
IGFBP5	1.08024e-20	-0.490241	0.663	0.775	2.5525e-16
DCN	1.98033e-20	-0.311973	0.972	0.998	4.67932e-16
RASD1	2.23269e-20	-0.328949	0.806	0.868	5.27563e-16
C12orf75	2.97973e-20	0.285863	0.602	0.393	7.0408e-16
KLF9	4.41752e-20	0.257777	0.887	0.707	1.04382e-15
VCAN	5.3793e-20	0.367106	0.861	0.756	1.27107e-15
OSTC	7.39726e-20	0.272526	0.845	0.737	1.7479e-15
HES4	7.9174e-20	0.269932	0.472	0.262	1.8708e-15
KDELR3	2.12654e-19	0.262183	0.514	0.313	5.02479e-15
ARL4C	3.20726e-19	0.271695	0.529	0.32	7.57843e-15
HSP90AA1	3.40505e-19	-0.406804	0.999	0.985	8.04579e-15
IFITM2	3.42075e-19	0.257892	0.911	0.829	8.08289e-15
CXCL1	3.50465e-19	-0.394638	0.354	0.547	8.28115e-15
PLEKHH2	5.31707e-19	-0.347522	0.456	0.598	1.25637e-14
MYL12A	5.6125e-19	0.268451	0.861	0.779	1.32618e-14
NR4A1	1.57475e-18	-0.376071	0.898	0.887	3.72097e-14
PI16	1.81507e-18	-0.533515	0.185	0.362	4.28882e-14
TSPO	1.82037e-18	-0.304726	0.898	0.903	4.30135e-14
HSPE1	2.08368e-18	-0.383469	0.814	0.805	4.92352e-14
CERCAM	3.73646e-18	0.300722	0.623	0.456	8.82887e-14
ENHO	4.30792e-18	-0.26066	0.161	0.33	1.01792e-13
TPM4	5.93137e-18	0.258418	0.796	0.622	1.40152e-13
APOC1	7.79258e-18	0.335825	0.262	0.11	1.84131e-13
H2AFZ	1.17168e-17	-0.360018	0.913	0.882	2.76856e-13
ELN	1.77462e-17	0.509851	0.666	0.485	4.19325e-13
PLAGL1	2.07777e-17	0.250757	0.765	0.568	4.90957e-13
KDELR2	2.09693e-17	0.258748	0.793	0.69	4.95484e-13
MMP23B	4.69434e-17	0.263335	0.78	0.646	1.10922e-12
HS3ST6	5.09404e-17	-0.252312	0.121	0.277	1.20367e-12
COL14A1	7.7934e-17	0.386705	0.689	0.534	1.8415e-12
CCDC80	8.6767e-17	0.345045	0.983	0.984	2.05022e-12
SAP18	1.13112e-16	-0.268771	0.936	0.936	2.67273e-12
XBP1	2.16113e-16	0.262861	0.743	0.594	5.10654e-12
PRELP	2.8872e-16	-0.406762	0.461	0.551	6.82217e-12
WNT11	3.04984e-16	-0.314702	0.198	0.338	7.20647e-12
C6orf48	3.59539e-16	-0.296263	0.636	0.705	8.49554e-12
SFRP2	3.83359e-16	0.449985	0.969	0.908	9.05838e-12
THY1	3.85873e-16	0.365173	0.86	0.828	9.1178e-12
CILP	6.30723e-16	-0.578971	0.165	0.298	1.49034e-11
IER2	9.93291e-16	-0.273359	0.982	0.98	2.34705e-11
GREM1	1.74223e-15	0.28269	0.482	0.298	4.11672e-11
SVIL	2.55825e-15	-0.262459	0.624	0.692	6.04488e-11
NPTX2	6.14635e-15	0.264318	0.324	0.169	1.45232e-10
EIF4A3	6.6434e-15	-0.305336	0.819	0.835	1.56977e-10
IER5L	1.29011e-14	-0.393226	0.662	0.749	3.0484e-10
FCGRT	1.98838e-14	-0.27047	0.891	0.92	4.69834e-10
DNAJA1	4.72275e-14	-0.341475	0.959	0.926	1.11594e-09
CTSC	9.36675e-14	0.608361	0.701	0.573	2.21327e-09
RGS16	1.61352e-13	-0.336268	0.793	0.825	3.81258e-09
GADD45G	4.56e-13	-0.41928	0.558	0.64	1.07748e-08
CLEC3B	6.13678e-13	-0.402584	0.339	0.455	1.45006e-08
TWISTNB	8.38224e-13	-0.414182	0.414	0.503	1.98064e-08
HSPA1B	2.98789e-12	-0.591291	0.919	0.894	7.06009e-08
NFIB	3.01791e-12	0.257339	0.481	0.327	7.13101e-08
BIRC3	3.21855e-12	-0.357868	0.367	0.491	7.6051e-08
MXRA7	3.99778e-12	-0.262653	0.647	0.647	9.44636e-08
BDKRB1	4.6145e-12	0.28206	0.305	0.169	1.09036e-07
MIR22HG	5.0238e-12	-0.304014	0.738	0.73	1.18707e-07
WTAP	5.4488e-12	0.253017	0.815	0.679	1.2875e-07
FBLN1	6.79701e-12	-0.308845	0.899	0.926	1.60607e-07
DPT	7.43486e-12	-0.468643	0.869	0.91	1.75678e-07
IGFBP3	8.00613e-12	-0.737146	0.172	0.294	1.89177e-07
SNAI1	8.10567e-12	-0.3495	0.548	0.631	1.91529e-07
HSPA8	8.34782e-12	-0.298893	0.965	0.948	1.97251e-07
POSTN	1.18905e-11	0.496367	0.524	0.373	2.80962e-07
EPB41L4A-AS1	1.22499e-11	-0.252263	0.592	0.632	2.89454e-07
CXCL14	4.73166e-11	0.331572	0.971	0.955	1.11804e-06
YME1L1	9.30926e-11	-0.275024	0.712	0.719	2.19968e-06
CYR61	1.05177e-10	-0.326822	0.933	0.92	2.48523e-06
CTSH	1.15315e-10	-0.313905	0.453	0.552	2.72478e-06
MDK	1.37536e-10	0.328203	0.657	0.528	3.24985e-06
CCL2	1.43925e-10	-0.254338	0.526	0.623	3.40081e-06
DNAJB1	3.65294e-10	-0.365536	0.957	0.962	8.63154e-06
MMP2	3.87311e-10	0.314637	0.896	0.824	9.15177e-06
CFH	2.0396e-09	0.295386	0.965	0.934	4.81938e-05
THBS2	2.58699e-09	0.284491	0.772	0.675	6.11279e-05
HSPB1	3.43018e-09	-0.431886	0.978	0.949	8.10517e-05
DDIT4	7.56901e-09	-0.260262	0.721	0.77	0.000178848
HLA-F	7.86344e-09	-0.275384	0.303	0.387	0.000185805
F13A1	1.50786e-08	-0.318699	0.27	0.366	0.000356293
HMOX1	5.89668e-07	-0.265275	0.537	0.58	0.0139333
WISP2	1.6087e-06	0.287105	0.615	0.497	0.038012
THUMPD3-AS1	3.39913e-06	-0.310866	0.452	0.468	0.080318
PDGFRL	1.16414e-05	-0.288201	0.557	0.598	0.275075
FST	2.27388e-05	-0.271297	0.362	0.426	0.537295
SNHG12	2.81132e-05	-0.289451	0.436	0.468	0.664286
SFRP1	0.000104146	-0.289437	0.284	0.33	1
DIO2	0.000479966	0.259519	0.532	0.425	1
IL6	0.00100741	-0.403052	0.368	0.407	1
CRYAB	0.620203	-0.476481	0.714	0.641	1
IGFBP6	0.756878	-0.263223	0.426	0.385	1

## Sheet: pro-inflammatory_fib
genes	p_val	avg_logFC	pct.1	pct.2	p_val_adj
COL3A1	0	1.79753	0.984	0.882	0
RPS26	0	-0.7511	0.882	0.956	0
COL1A1	1.38669e-288	1.52176	0.996	0.97	3.27662e-284
RACK1	6.85365e-264	-0.501715	0.986	0.991	1.61945e-259
SPARC	1.72694e-259	1.37977	0.974	0.889	4.08058e-255
RPL23A	1.37509e-233	-0.427685	0.994	0.998	3.24919e-229
RPS25	3.80249e-224	-0.392769	0.994	0.998	8.9849e-220
RPL8	3.73441e-223	-0.407888	0.995	0.999	8.82405e-219
COL1A2	5.5894e-220	1.20768	0.997	0.982	1.32072e-215
RPS18	5.93152e-218	-0.390515	1	1	1.40156e-213
COL5A2	1.21657e-213	0.955754	0.837	0.548	2.87463e-209
RPS3	1.28688e-213	-0.459734	0.996	0.995	3.04076e-209
RPL14	8.26708e-212	-0.393927	0.99	0.999	1.95343e-207
RPL11	3.28208e-209	-0.34117	1	0.999	7.75523e-205
SFRP4	4.523e-207	1.37788	0.478	0.112	1.06874e-202
DCD	6.05421e-207	0.479315	0.308	0.018	1.43055e-202
RPS12	9.59765e-207	-0.364844	1	1	2.26783e-202
RPL7A	4.4331e-206	-0.382338	0.998	0.999	1.0475e-201
COMP	7.83279e-206	1.19175	0.326	0.028	1.85081e-201
THBS4	3.06957e-205	0.883882	0.327	0.028	7.25309e-201
CTHRC1	1.44537e-204	1.10062	0.724	0.36	3.41527e-200
RPL32	1.9185e-204	-0.350504	0.998	1	4.53323e-200
RPS6	1.23998e-201	-0.395688	0.998	0.999	2.92994e-197
RPL19	5.35165e-194	-0.351062	0.998	1	1.26454e-189
CPXM1	2.66959e-193	0.691485	0.681	0.317	6.30798e-189
RPL10A	3.25384e-193	-0.384184	0.995	0.996	7.68851e-189
COL5A1	5.86261e-191	0.812037	0.74	0.4	1.38528e-186
RPS9	5.69025e-190	-0.36434	0.996	0.999	1.34455e-185
RPS2	1.8771e-184	-0.503541	0.997	0.998	4.43541e-180
RPS7	2.25636e-184	-0.368728	0.99	0.998	5.33156e-180
RPL13	1.86923e-178	-0.328293	1	1	4.41679e-174
RPS4X	3.40584e-174	-0.37458	0.998	0.999	8.04766e-170
VIM	2.10587e-172	-0.458427	1	1	4.97595e-168
RPL12	1.38793e-169	-0.325106	0.999	0.999	3.27954e-165
RPL6	8.13676e-168	-0.32733	0.995	0.998	1.92263e-163
GSN	5.63517e-166	-0.635317	0.97	0.994	1.33153e-161
RPL24	7.29203e-160	-0.313661	0.997	0.999	1.72303e-155
RPS14	1.76087e-157	-0.295504	0.998	0.999	4.16076e-153
COL15A1	3.45665e-157	0.68259	0.849	0.59	8.16771e-153
RPL30	2.42518e-156	-0.308077	0.998	1	5.73046e-152
RPS15	4.63497e-156	-0.289741	0.998	0.999	1.0952e-151
RPL15	4.68372e-156	-0.313728	0.997	0.999	1.10672e-151
VCAN	1.17267e-153	0.615831	0.956	0.816	2.7709e-149
PPIC	6.59942e-152	0.651629	0.845	0.661	1.55938e-147
CSGALNACT1	1.10664e-148	0.407648	0.434	0.121	2.61487e-144
RPL3	1.58075e-148	-0.363791	0.995	0.997	3.73516e-144
RPL5	2.10498e-148	-0.330897	0.993	0.997	4.97385e-144
RPL13A	2.3259e-145	-0.397034	0.985	0.994	5.49586e-141
PRSS23	3.41567e-143	0.770874	0.696	0.384	8.07089e-139
RPL18	6.50211e-142	-0.313292	0.994	0.999	1.53638e-137
CCDC80	8.54173e-141	0.52112	0.996	0.992	2.01833e-136
RPL27A	1.08868e-139	-0.369951	0.959	0.994	2.57245e-135
MMP2	2.15544e-139	0.584533	0.895	0.72	5.09309e-135
SFRP2	1.45435e-137	1.03314	0.889	0.735	3.43648e-133
COL6A2	1.6935e-137	0.500096	0.997	0.993	4.00157e-133
RPS16	2.33218e-137	-0.301591	0.992	0.999	5.51071e-133
RPS5	2.01655e-134	-0.334621	0.985	0.989	4.76489e-130
HTRA1	5.47734e-134	0.535937	0.904	0.735	1.29424e-129
RPL35	5.9311e-133	-0.310059	0.991	0.997	1.40146e-128
RPL31	9.32576e-129	-0.414607	0.887	0.932	2.20358e-124
RPL28	1.69773e-127	-0.315331	0.999	0.999	4.01157e-123
RPL9	3.44244e-127	-0.283318	0.999	0.999	8.13414e-123
EEF1B2	8.43331e-127	-0.388912	0.942	0.967	1.99271e-122
C1QTNF6	7.83263e-125	0.299985	0.307	0.063	1.85077e-120
RPL37A	1.19754e-124	-0.35387	0.992	0.997	2.82968e-120
RPL29	1.72475e-124	-0.269845	0.998	0.999	4.07542e-120
NACA	2.24509e-122	-0.295819	0.996	0.997	5.30492e-118
ARL4C	3.74013e-122	0.422424	0.392	0.117	8.83756e-118
COL6A3	3.23811e-120	0.56279	0.956	0.808	7.65134e-116
FSTL1	5.36597e-119	0.447772	0.944	0.855	1.26793e-114
COL14A1	8.75649e-119	0.623614	0.638	0.344	2.06907e-114
SULF2	2.83196e-117	0.312257	0.379	0.11	6.69164e-113
RPSA	6.23616e-117	-0.357338	0.978	0.983	1.47354e-112
RPS10	4.98234e-115	-0.320356	0.982	0.991	1.17728e-110
FAU	3.23374e-112	-0.265863	0.998	0.997	7.641e-108
RPL18A	1.2983e-110	-0.270542	0.998	0.998	3.06775e-106
RPS29	1.66329e-110	-0.300819	0.991	0.996	3.93018e-106
OLFML2B	4.16368e-110	0.47265	0.648	0.348	9.83835e-106
RASAL2	5.54236e-107	0.271825	0.385	0.12	1.30961e-102
RPS13	1.14257e-105	-0.259974	0.999	0.999	2.69977e-101
RAB31	5.43841e-104	0.338867	0.498	0.212	1.28504e-99
NEAT1	1.14916e-102	0.460781	0.994	0.961	2.71536e-98
PTGFRN	2.09519e-102	0.301451	0.482	0.195	4.95072e-98
GUCY1A1	9.86926e-102	0.324079	0.406	0.14	2.33201e-97
SYTL2	6.47369e-101	0.271041	0.392	0.132	1.52967e-96
IFI27	5.39501e-100	0.425053	0.5	0.211	1.27479e-95
NREP	4.39338e-99	0.338603	0.365	0.118	1.03811e-94
MDK	4.99518e-99	0.593438	0.757	0.558	1.18031e-94
BASP1	1.82744e-98	0.464362	0.714	0.427	4.31805e-94
MT-ND3	8.26445e-98	0.378298	0.998	0.998	1.95281e-93
RPS20	3.99598e-97	-0.336608	0.916	0.971	9.44211e-93
DAB2	1.53758e-94	0.384518	0.877	0.697	3.63314e-90
A1BG	2.04902e-94	0.30897	0.523	0.239	4.84164e-90
RPL27	2.52123e-94	-0.270501	0.977	0.989	5.95741e-90
FAP	2.29944e-93	0.376456	0.562	0.28	5.43334e-89
COL18A1	2.42591e-93	0.493853	0.726	0.461	5.73217e-89
SERPINF1	1.37551e-92	0.392549	0.985	0.968	3.25019e-88
MALAT1	1.88437e-92	0.298141	0.999	0.999	4.45257e-88
APOD	1.69486e-91	-0.473278	0.949	0.972	4.00479e-87
GOLM1	2.07279e-91	0.299681	0.492	0.22	4.89778e-87
COL6A1	2.47682e-88	0.542838	0.984	0.961	5.85247e-84
BMP1	2.62487e-88	0.272123	0.432	0.174	6.20232e-84
CTSK	4.1717e-88	0.389127	0.951	0.91	9.85731e-84
ENAH	6.04365e-85	0.327518	0.608	0.325	1.42805e-80
CD81	7.57494e-84	-0.281414	0.991	0.996	1.78988e-79
TIMP2	2.90052e-83	0.282764	0.956	0.918	6.85364e-79
CALD1	5.29003e-82	0.290136	0.995	0.968	1.24998e-77
P2RY14	1.13505e-81	0.260139	0.267	0.072	2.68201e-77
SERPINE2	1.66749e-80	0.657874	0.689	0.457	3.94012e-76
ANGPTL1	6.05295e-80	0.433853	0.64	0.38	1.43025e-75
AQP1	1.70108e-79	0.33118	0.273	0.079	4.01949e-75
FAM198B	7.61842e-79	0.300178	0.554	0.288	1.80016e-74
MRC2	1.59908e-78	0.331069	0.722	0.467	3.77848e-74
CXCL1	1.27113e-77	-0.520005	0.183	0.445	3.00355e-73
FMO1	1.11919e-76	0.335477	0.442	0.196	2.64453e-72
RPL38	1.03192e-75	-0.306833	0.967	0.976	2.43832e-71
ZFP36	6.78032e-75	-0.550854	0.956	0.962	1.60212e-70
RPS19	1.94069e-73	-0.280065	0.998	0.999	4.58566e-69
SPATS2L	8.35409e-73	0.331768	0.754	0.541	1.97399e-68
HES4	8.52164e-73	0.380531	0.656	0.396	2.01358e-68
CERCAM	9.33061e-73	0.366292	0.59	0.355	2.20473e-68
PALLD	1.46501e-72	0.339895	0.715	0.484	3.46168e-68
KHDRBS3	2.97891e-71	0.316943	0.659	0.407	7.03886e-67
PTMA	3.3615e-71	0.273678	0.998	0.996	7.9429e-67
2020-09-07	4.06692e-71	0.309607	0.938	0.841	9.60972e-67
RPL23	1.37707e-70	-0.291268	0.952	0.974	3.25388e-66
SERPINH1	1.62964e-69	0.387294	0.797	0.617	3.85067e-65
COPZ2	3.51887e-69	0.394399	0.737	0.56	8.31474e-65
SEC61G	6.59993e-69	0.325805	0.852	0.697	1.5595e-64
RPS21	6.34655e-68	-0.258846	0.972	0.982	1.49963e-63
C12orf75	1.96556e-67	0.271555	0.372	0.16	4.64443e-63
JUNB	9.75691e-66	-0.326196	0.996	0.994	2.30546e-61
FRZB	1.4724e-65	0.35373	0.31	0.117	3.47913e-61
GPC3	1.97515e-64	-0.370245	0.269	0.512	4.66709e-60
SELENOP	3.31776e-64	-0.261855	0.934	0.971	7.83954e-60
KDELR2	2.21132e-63	0.305294	0.795	0.63	5.22514e-59
FBN1	3.3277e-63	0.35058	0.788	0.614	7.86301e-59
PTP4A2	5.55616e-63	0.27678	0.785	0.583	1.31287e-58
KDELR3	6.94007e-63	0.277092	0.438	0.221	1.63987e-58
TPM1	7.04281e-63	0.362939	0.76	0.551	1.66415e-58
OAF	8.82025e-63	0.321955	0.701	0.463	2.08414e-58
WISP2	9.25903e-63	0.657793	0.691	0.521	2.18782e-58
CST3	3.64211e-62	0.347285	0.998	0.997	8.60595e-58
RPLP0	4.04699e-62	-0.302836	0.991	0.991	9.56264e-58
PLXDC1	4.98066e-62	0.315119	0.678	0.442	1.17688e-57
CEBPD	1.8677e-61	-0.448402	0.963	0.965	4.41319e-57
AEBP1	2.07578e-61	0.370312	0.847	0.742	4.90487e-57
CISD1	2.19375e-61	0.258868	0.513	0.28	5.1836e-57
ADAMTS2	3.99246e-61	0.26662	0.399	0.192	9.43378e-57
CKAP4	6.18585e-61	0.27306	0.602	0.366	1.46165e-56
NOV	1.03329e-60	0.461138	0.311	0.124	2.44157e-56
POSTN	1.59542e-60	1.01039	0.375	0.174	3.76983e-56
TMEM167A	8.73027e-60	0.271815	0.634	0.398	2.06287e-55
SLC25A6	2.17796e-59	-0.286031	0.891	0.913	5.14631e-55
F10	3.59745e-59	-0.358507	0.473	0.661	8.50043e-55
ASPN	6.35685e-59	0.561582	0.395	0.196	1.50206e-54
CFD	1.80712e-58	-0.321612	0.969	0.997	4.27004e-54
CLEC11A	5.02983e-58	0.312715	0.833	0.702	1.1885e-53
PTN	6.04062e-58	0.424679	0.871	0.707	1.42734e-53
CPE	1.16146e-57	0.404252	0.708	0.495	2.74442e-53
MMP23B	2.32156e-57	0.320651	0.514	0.296	5.4856e-53
THY1	2.36515e-57	0.297998	0.93	0.874	5.58862e-53
NOP53	3.17945e-57	-0.278354	0.868	0.914	7.51272e-53
TTC3	3.32446e-57	0.305979	0.791	0.616	7.85537e-53
CFH	4.90367e-57	0.342574	0.983	0.963	1.15869e-52
PCOLCE	5.51248e-57	0.349772	0.966	0.943	1.30254e-52
TLE4	2.57433e-56	0.267862	0.657	0.427	6.08288e-52
THBS2	3.30052e-56	0.371521	0.712	0.523	7.79879e-52
ANGPTL2	3.81972e-56	0.293986	0.632	0.418	9.02563e-52
CYTOR	7.0402e-56	0.302493	0.502	0.284	1.66353e-51
TMEM176B	1.5005e-55	-0.323743	0.841	0.883	3.54553e-51
RRBP1	1.71491e-55	0.291769	0.796	0.623	4.05216e-51
ENHO	1.89465e-55	-0.360965	0.112	0.296	4.47687e-51
OSTC	5.48543e-55	0.296221	0.855	0.745	1.29615e-50
CDH11	1.71463e-54	0.294651	0.716	0.527	4.05149e-50
HNRNPA1	7.26287e-54	-0.273658	0.941	0.936	1.71614e-49
NGFR	8.00022e-54	0.281376	0.397	0.201	1.89037e-49
SMOC2	3.11255e-53	0.274637	0.485	0.269	7.35464e-49
ECM1	3.63005e-53	0.298278	0.738	0.572	8.57744e-49
MXRA5	8.03566e-53	0.32179	0.711	0.528	1.89875e-48
CCL2	1.77387e-51	-0.406732	0.584	0.724	4.19149e-47
MAP4K4	3.43265e-51	0.260299	0.557	0.341	8.11102e-47
EIF3F	3.92225e-51	-0.266623	0.783	0.818	9.26788e-47
HSP90B1	5.43542e-51	0.251655	0.93	0.848	1.28434e-46
RPL17	5.82049e-51	-0.309002	0.734	0.773	1.37532e-46
PLAU	7.44195e-51	0.288897	0.333	0.155	1.75846e-46
FRMD6	2.48206e-50	0.266766	0.732	0.533	5.86487e-46
RAB2A	2.7301e-50	0.253114	0.796	0.63	6.45095e-46
BICC1	3.88391e-50	0.274754	0.734	0.553	9.17729e-46
AHR	4.29633e-50	0.27681	0.686	0.479	1.01518e-45
LUM	5.99234e-50	0.580684	0.949	0.902	1.41593e-45
DIO2	6.16056e-50	0.37157	0.652	0.441	1.45568e-45
NORAD	1.22774e-49	0.256524	0.781	0.585	2.90102e-45
NBL1	2.53444e-49	0.320929	0.733	0.561	5.98862e-45
EDNRB	3.63568e-49	-0.337204	0.273	0.461	8.59075e-45
EPAS1	7.63103e-49	0.274588	0.481	0.28	1.80314e-44
NFIB	2.52541e-48	0.271956	0.841	0.642	5.9673e-44
CALU	2.14055e-47	0.272685	0.755	0.6	5.0579e-43
TMEM119	2.56366e-47	0.250853	0.579	0.371	6.05768e-43
PHACTR2	3.19519e-47	0.265752	0.652	0.442	7.54992e-43
RPL36A	6.40873e-47	-0.250953	0.896	0.903	1.51432e-42
ELN	1.86896e-46	0.363642	0.469	0.275	4.41617e-42
IL11RA	2.70013e-46	0.268586	0.708	0.524	6.38013e-42
TSHZ2	3.57188e-46	0.273371	0.616	0.403	8.43999e-42
ABL2	7.36599e-46	0.296809	0.59	0.383	1.74051e-41
SPON2	1.07038e-45	0.371412	0.642	0.436	2.52921e-41
IL1R1	1.56753e-45	0.26897	0.738	0.549	3.70391e-41
COL5A3	2.37333e-45	0.262477	0.389	0.207	5.60795e-41
ACTB	3.88796e-45	0.252385	0.996	0.984	9.18685e-41
NFKBIA	6.62819e-45	-0.347177	0.967	0.967	1.56617e-40
ZFAS1	1.18851e-44	-0.254703	0.941	0.953	2.80833e-40
S100A4	6.76267e-43	-0.294622	0.978	0.987	1.59795e-38
APOE	1.74541e-42	0.373852	0.978	0.946	4.12423e-38
SNHG8	1.54143e-41	-0.298338	0.892	0.91	3.64224e-37
FN1	1.28219e-40	0.369619	0.775	0.595	3.02968e-36
EPB41L4A-AS1	7.08645e-40	-0.296356	0.611	0.69	1.67446e-35
MAP1B	7.84372e-40	0.275934	0.88	0.769	1.85339e-35
HSP90AB1	2.68027e-37	-0.313975	0.984	0.983	6.33322e-33
RAMP2	8.06474e-35	-0.296696	0.195	0.336	1.90562e-30
HTRA3	2.67578e-33	0.251231	0.589	0.41	6.32259e-29
HLA-B	4.00845e-33	-0.256597	0.957	0.974	9.47157e-29
CTGF	9.5444e-33	0.344138	0.814	0.661	2.25525e-28
OLFML3	1.71079e-32	-0.287138	0.647	0.708	4.04242e-28
DPT	3.48029e-32	-0.47601	0.703	0.753	8.22358e-28
CYP1B1	2.86982e-31	0.276417	0.717	0.542	6.78109e-27
MFAP5	4.38646e-31	0.297367	0.596	0.425	1.03648e-26
CXCL14	3.13644e-30	0.311638	0.954	0.972	7.4111e-26
SEP11	7.29377e-28	0.255924	0.725	0.597	1.72344e-23
BGN	5.17981e-27	0.596773	0.664	0.558	1.22394e-22
EIF4A3	2.13738e-26	-0.287945	0.791	0.814	5.05042e-22
NR4A1	6.80691e-25	-0.381267	0.81	0.824	1.6084e-20
RASD1	1.98166e-24	-0.25111	0.69	0.77	4.68246e-20
CKB	9.29721e-24	-0.269294	0.529	0.618	2.19684e-19
CCDC146	1.13062e-23	-0.250488	0.214	0.329	2.67155e-19
A2M	4.82679e-22	0.263742	0.352	0.228	1.14052e-17
C6orf48	5.9439e-22	-0.261005	0.682	0.73	1.40448e-17
H2AFZ	6.97717e-22	-0.269725	0.885	0.869	1.64864e-17
KCNQ1OT1	9.87042e-22	0.255317	0.751	0.614	2.33228e-17
HMOX1	8.24151e-20	-0.557628	0.404	0.481	1.94739e-15
MYC	3.08172e-18	-0.273722	0.732	0.768	7.2818e-14
CYR61	3.17461e-18	-0.360878	0.855	0.864	7.50128e-14
TWISTNB	4.03024e-18	-0.329385	0.479	0.536	9.52306e-14
GPX3	4.70435e-17	-0.332532	0.248	0.337	1.11159e-12
PLEKHH2	7.13843e-17	-0.306466	0.417	0.478	1.68674e-12
PI16	4.7951e-16	-0.257212	0.397	0.499	1.13303e-11
GEM	5.62056e-16	-0.260165	0.798	0.822	1.32808e-11
ZNF331	8.41466e-16	-0.314059	0.474	0.532	1.9883e-11
RGS16	5.68863e-15	-0.38707	0.718	0.727	1.34417e-10
PDGFRL	6.28891e-14	-0.257681	0.613	0.645	1.48601e-09
ID1	1.0624e-13	-0.326764	0.728	0.75	2.51035e-09
ADM	1.64934e-13	-0.363133	0.508	0.551	3.89723e-09
ATP1B3	2.44452e-11	0.250217	0.61	0.5	5.77617e-07
IGFBP3	2.81146e-11	-0.312178	0.24	0.318	6.64319e-07
HSPA1A	9.8846e-11	-0.523752	0.977	0.972	2.33563e-06
DNAJB1	3.12861e-09	-0.35328	0.927	0.906	7.39259e-05
HSPA1B	1.91436e-08	-0.585468	0.876	0.838	0.000452343
GADD45G	9.34788e-08	-0.40843	0.457	0.481	0.00220881
CRYAB	0.00189123	-0.434731	0.564	0.568	1
HSPB1	0.0160689	-0.30823	0.941	0.925	1
MT2A	0.502162	0.254575	0.919	0.937	1

## Sheet: mesenchymal_fib
genes	p_val	avg_logFC	pct.1	pct.2	p_val_adj
ASPN	0	2.29515	0.968	0.489	0
MDK	0	1.49086	0.983	0.737	0
ADAM12	1.92802e-301	1.51972	0.858	0.066	4.55572e-297
APOD	2.0163e-280	-1.83923	0.354	0.885	4.76431e-276
PI16	2.86819e-280	-1.85197	0.097	0.737	6.77724e-276
COL5A2	1.51844e-279	1.03767	0.997	0.918	3.58791e-275
POSTN	3.04024e-279	2.28198	0.951	0.287	7.18379e-275
CFD	1.1403e-266	-2.47819	0.663	0.958	2.69442e-262
CKB	3.83736e-265	-1.04247	0.19	0.78	9.0673e-261
CD81	2.69276e-262	-0.837706	0.977	0.993	6.36272e-258
SELENOP	7.48174e-254	-1.27765	0.417	0.931	1.76786e-249
NREP	5.61762e-249	1.05993	0.893	0.26	1.32739e-244
FAM180B	5.4591e-248	-0.93568	0.108	0.679	1.28993e-243
HTRA1	1.62471e-244	1.09244	0.992	0.951	3.83903e-240
ADH1B	1.41419e-239	-1.3028	0.043	0.571	3.34158e-235
FGL2	4.67366e-237	-1.19261	0.21	0.763	1.10434e-232
DCN	1.6853e-234	-1.22943	0.999	1	3.98218e-230
FN1	5.29674e-229	1.69266	0.971	0.802	1.25157e-224
PLPP3	7.00322e-220	-1.25531	0.506	0.878	1.65479e-215
SOD3	1.88402e-218	-1.28679	0.4	0.87	4.45175e-214
COL5A1	4.78588e-216	0.905458	0.996	0.891	1.13086e-211
TNXB	4.5017e-214	-1.13114	0.208	0.755	1.06371e-209
COL3A1	2.84063e-211	0.794752	1	1	6.71213e-207
BGN	3.21136e-211	1.21837	0.958	0.507	7.58812e-207
FCGRT	8.24796e-211	-0.970842	0.849	0.97	1.94891e-206
CD9	8.55927e-202	-1.20363	0.365	0.831	2.02247e-197
COL6A2	5.52196e-198	0.795692	1	0.998	1.30478e-193
MARCKS	6.15856e-198	0.802205	0.989	0.916	1.45521e-193
GSN	2.73058e-194	-1.1074	0.951	0.976	6.45209e-190
F10	5.42721e-194	-0.952264	0.114	0.612	1.2824e-189
ANGPTL5	1.62204e-190	-0.661504	0.04	0.472	3.83273e-186
FBLN2	1.20077e-188	-0.847055	0.895	0.978	2.8373e-184
CRYAB	1.15478e-184	-1.45157	0.483	0.88	2.72862e-180
MT2A	9.0364e-180	-1.35872	0.695	0.912	2.13521e-175
GPX3	1.52612e-179	-1.12985	0.035	0.442	3.60607e-175
NTRK2	4.65329e-179	-0.777273	0.137	0.623	1.09953e-174
CLEC3B	2.58809e-178	-0.808678	0.032	0.435	6.11541e-174
METRN	2.70624e-176	0.787252	0.771	0.211	6.39457e-172
AOX1	1.42861e-173	-0.616034	0.05	0.466	3.37566e-169
SFRP4	1.1993e-172	1.59757	0.749	0.166	2.83382e-168
LGALS1	5.492e-172	0.568544	1	0.999	1.29771e-167
SPON2	1.19954e-171	0.909602	0.96	0.756	2.83438e-167
ENAH	5.36966e-171	0.742612	0.876	0.419	1.2688e-166
COMP	2.21647e-170	1.05508	0.864	0.289	5.23729e-166
ZFP36	5.84074e-170	-1.1356	0.848	0.958	1.38011e-165
MFGE8	2.36636e-168	-0.852731	0.703	0.901	5.59146e-164
ZFP36L2	2.57934e-166	-0.896639	0.814	0.948	6.09472e-162
CXCL14	5.28716e-165	-1.4974	0.832	0.949	1.2493e-160
VCAN	1.63572e-164	0.890113	0.964	0.751	3.86505e-160
ITIH5	9.38185e-164	-0.898949	0.253	0.726	2.21684e-159
JUNB	6.19733e-161	-0.929646	0.975	0.989	1.46437e-156
CTHRC1	5.74605e-160	0.724233	0.993	0.875	1.35773e-155
TPM2	1.55916e-159	0.932593	0.893	0.494	3.68413e-155
COL6A1	2.19511e-159	0.705014	1	0.997	5.18683e-155
ABCA8	3.53653e-159	-0.576233	0.064	0.473	8.35647e-155
SDC1	4.96981e-158	0.622926	0.669	0.093	1.17432e-153
OLFML2B	9.54879e-157	0.806812	0.841	0.385	2.25628e-152
SULF2	1.7045e-156	0.684074	0.812	0.289	4.02756e-152
CXCL12	4.51603e-154	-1.04173	0.629	0.885	1.06709e-149
COL16A1	8.71676e-154	0.80674	0.922	0.551	2.05968e-149
CEBPD	1.02866e-152	-1.24331	0.784	0.933	2.43062e-148
FABP5	1.03568e-152	0.956358	0.64	0.097	2.4472e-148
PLA2G2A	1.43449e-152	-2.41193	0.033	0.39	3.38956e-148
ADIRF	1.4585e-152	-1.04755	0.627	0.892	3.4463e-148
LRRN4CL	1.65042e-152	-0.617308	0.117	0.544	3.89977e-148
EDIL3	2.39331e-150	0.707777	0.793	0.249	5.65514e-146
CYBRD1	4.15435e-150	-0.740004	0.716	0.893	9.81631e-146
GOLM1	3.23974e-148	0.708819	0.835	0.408	7.65518e-144
PDLIM7	7.01833e-146	0.67864	0.726	0.195	1.65836e-141
LGR4	2.00578e-145	0.610671	0.631	0.093	4.73947e-141
NR4A1	7.26784e-145	-1.01568	0.579	0.866	1.71732e-140
MT1M	1.22603e-144	-0.806322	0.168	0.584	2.89698e-140
SLIT3	1.31959e-144	-0.8054	0.691	0.89	3.11805e-140
FAP	1.11152e-143	0.689471	0.904	0.567	2.62642e-139
SVEP1	3.64478e-142	-0.752882	0.176	0.597	8.61224e-138
ALKAL2	6.3521e-142	-0.632608	0.02	0.345	1.50094e-137
SPARC	8.2783e-142	0.560232	1	0.998	1.95608e-137
SERPING1	1.31223e-141	-0.730825	0.856	0.95	3.10067e-137
LEPR	1.71651e-139	-0.654759	0.057	0.416	4.05595e-135
SPARCL1	2.63572e-139	1.06927	0.729	0.212	6.22795e-135
CES1	1.48915e-138	-0.603278	0.031	0.363	3.51871e-134
A1BG	2.13728e-138	0.611924	0.844	0.401	5.05019e-134
SLC29A1	8.60214e-138	-0.578275	0.117	0.531	2.0326e-133
SLPI	3.07969e-137	-0.850203	0.019	0.334	7.27701e-133
GFRA1	1.2558e-136	-0.560541	0.138	0.547	2.96733e-132
NT5DC2	4.20989e-136	0.628264	0.762	0.298	9.94756e-132
CILP2	4.49555e-136	0.676297	0.544	0.039	1.06225e-131
TNC	3.90587e-135	0.99264	0.623	0.103	9.22918e-131
PRELP	5.93939e-135	-0.762888	0.53	0.863	1.40342e-130
HLA-C	4.65888e-134	-0.645354	0.938	0.97	1.10085e-129
EIF1	1.39851e-133	-0.419568	0.997	0.998	3.30453e-129
C1R	1.63196e-133	-0.810343	0.958	0.964	3.85617e-129
CST3	1.95637e-133	-0.757584	0.998	0.997	4.62271e-129
PMP22	5.28824e-133	-0.627016	0.834	0.949	1.24956e-128
GUCY1A1	1.02727e-132	0.517153	0.69	0.159	2.42734e-128
C1QTNF6	5.40166e-131	0.630094	0.853	0.425	1.27636e-126
SEC61G	9.77208e-131	0.541581	0.967	0.882	2.30905e-126
RASD1	8.30818e-130	-0.847531	0.273	0.673	1.96314e-125
CPVL	8.40173e-130	-0.496185	0.059	0.409	1.98524e-125
P4HA3	1.10921e-128	0.457793	0.558	0.058	2.62096e-124
IGFBP5	3.90021e-128	-1.05535	0.728	0.912	9.2158e-124
CD34	5.05455e-127	-0.594115	0.174	0.584	1.19434e-122
PLAC9	2.27437e-126	-0.820102	0.939	0.96	5.3741e-122
SMOC2	7.61312e-126	-0.867879	0.562	0.803	1.79891e-121
MMP23B	1.04289e-125	0.617986	0.94	0.716	2.46425e-121
PLOD2	1.76959e-125	0.536121	0.592	0.104	4.18136e-121
SERPINI1	2.20044e-125	-0.533597	0.074	0.421	5.19942e-121
COL1A2	6.5304e-125	0.536724	1	1	1.54307e-120
MATN4	6.8678e-125	-0.483336	0.012	0.292	1.62279e-120
PPFIBP1	9.35836e-125	0.521449	0.713	0.197	2.21129e-120
ZNF469	2.05608e-124	0.465659	0.571	0.077	4.85832e-120
SERPINF1	2.3141e-124	-0.74264	0.968	0.984	5.46798e-120
FBLN1	1.64656e-123	-0.816616	0.983	0.943	3.89066e-119
GADD45B	1.93636e-123	-0.919249	0.943	0.966	4.57543e-119
TIMP3	3.51895e-123	-0.62337	0.601	0.86	8.31492e-119
SPATS2L	9.28639e-123	0.582881	0.897	0.524	2.19428e-118
CDH11	1.71407e-122	0.608019	0.845	0.445	4.05017e-118
C3	2.21065e-122	-1.23279	0.14	0.511	5.22354e-118
PDK4	2.91788e-121	-0.529522	0.05	0.377	6.89465e-117
PRSS23	3.0881e-121	0.880289	0.813	0.391	7.29687e-117
HPGD	8.39103e-121	-0.420901	0.029	0.331	1.98272e-116
LUM	9.02089e-121	0.736163	0.997	0.987	2.13155e-116
AHNAK	7.0743e-120	-0.573216	0.916	0.956	1.67159e-115
ARL4C	7.45838e-120	0.66685	0.855	0.448	1.76234e-115
MFAP2	1.50593e-119	0.573589	0.926	0.63	3.55836e-115
COPZ2	4.94011e-119	0.515744	0.966	0.875	1.1673e-114
CLEC11A	5.2522e-119	0.549884	0.974	0.823	1.24104e-114
COL18A1	1.17369e-118	0.509489	0.79	0.302	2.7733e-114
ATOX1	3.12993e-117	0.518861	0.935	0.716	7.39571e-113
SULF1	1.19953e-116	0.683623	0.585	0.12	2.83437e-112
RGS3	1.11083e-115	0.681419	0.758	0.305	2.62478e-111
COL1A1	1.3931e-115	0.507452	1	1	3.29176e-111
2020-09-11	3.56007e-115	0.64429	0.927	0.743	8.41209e-111
PALLD	2.00577e-114	0.62967	0.868	0.533	4.73944e-110
C1QTNF4	2.72472e-114	-0.451451	0.042	0.344	6.43823e-110
DDAH2	8.17834e-114	-0.587866	0.753	0.876	1.93246e-109
CALD1	2.1263e-113	0.577529	0.99	0.96	5.02423e-109
THY1	1.38859e-112	0.521918	0.986	0.913	3.28109e-108
LOXL2	2.06529e-111	0.621955	0.56	0.104	4.88007e-107
PCSK1N	6.40856e-111	-1.29912	0.012	0.265	1.51428e-106
LRRC15	1.06528e-110	0.552498	0.843	0.452	2.51715e-106
CHRDL1	1.11509e-110	-0.505352	0.136	0.503	2.63484e-106
CSRP2	7.36672e-110	0.811094	0.79	0.419	1.74068e-105
TSC22D3	1.96217e-109	-0.691649	0.472	0.769	4.63641e-105
ACKR3	2.29514e-109	-0.977131	0.325	0.639	5.42318e-105
PPP1R14B	3.34757e-109	0.582696	0.931	0.743	7.90998e-105
FOXP1	4.34208e-109	0.497348	0.791	0.36	1.02599e-104
GXYLT2	4.98183e-109	0.554136	0.855	0.502	1.17716e-104
FXYD1	7.6998e-109	-0.7054	0.65	0.869	1.81938e-104
TTC3	3.66723e-108	0.489342	0.961	0.787	8.66529e-104
RACK1	4.56627e-107	-0.506756	0.978	0.975	1.07896e-102
ASIP	5.32655e-107	-0.458844	0.042	0.329	1.25861e-102
TGFB1	1.19297e-106	0.437821	0.691	0.218	2.81886e-102
OSTC	2.3628e-105	0.543403	0.931	0.863	5.58306e-101
COL8A1	1.35165e-104	0.652734	0.624	0.179	3.19381e-100
SCARA5	2.13629e-104	-0.394542	0.023	0.281	5.04785e-100
TNFRSF12A	1.01536e-102	0.63092	0.742	0.343	2.39918e-98
UBC	1.32048e-101	-0.490889	0.993	0.997	3.12016e-97
SCPEP1	1.54718e-101	-0.607718	0.399	0.704	3.65582e-97
COTL1	2.44073e-101	0.474478	0.594	0.162	5.7672e-97
C12orf75	7.72811e-101	0.596342	0.811	0.465	1.82607e-96
BCHE	2.26255e-100	-0.518672	0.085	0.395	5.34619e-96
BMP1	3.15729e-100	0.516478	0.843	0.499	7.46036e-96
MGST1	8.9142e-100	-0.426353	0.06	0.351	2.10634e-95
RPL13A	9.23724e-100	-0.425301	0.991	0.998	2.18267e-95
S100A4	2.51874e-99	-0.53046	0.975	0.995	5.95153e-95
TWIST1	3.3617e-99	-0.579905	0.839	0.919	7.94336e-95
MDFI	4.44072e-99	0.348574	0.546	0.099	1.0493e-94
CKAP4	1.53968e-98	0.532758	0.876	0.636	3.63812e-94
ARL6IP5	1.81997e-98	-0.513503	0.869	0.928	4.3004e-94
CTSD	2.05188e-98	-0.655509	0.855	0.891	4.84839e-94
CERCAM	3.19255e-98	0.480901	0.959	0.818	7.54367e-94
COL6A3	3.48751e-97	0.536451	0.996	0.952	8.24064e-93
SSC5D	7.14881e-97	0.509793	0.773	0.338	1.68919e-92
GALNT5	3.83173e-96	0.397918	0.593	0.162	9.054e-92
GJA1	6.19142e-96	0.596442	0.909	0.671	1.46297e-91
TSPAN4	2.68631e-95	-0.540334	0.773	0.86	6.34749e-91
TSPAN13	3.23142e-95	0.517705	0.752	0.354	7.63553e-91
CXCL1	4.38591e-95	-0.626906	0.023	0.263	1.03635e-90
GPNMB	7.14418e-95	-0.667827	0.806	0.886	1.6881e-90
KLF4	3.36501e-94	-0.752207	0.752	0.877	7.95119e-90
CEBPB	3.89589e-94	-0.712247	0.884	0.933	9.20561e-90
SPTBN1	1.09283e-93	-0.551654	0.531	0.767	2.58224e-89
TGFBI	3.29159e-93	0.901978	0.632	0.259	7.77771e-89
PDGFRL	9.17917e-93	-0.757602	0.862	0.891	2.16895e-88
WISP1	1.36974e-92	0.362076	0.556	0.123	3.23656e-88
NRP2	1.56941e-92	0.470513	0.674	0.246	3.70835e-88
CHPF	2.21233e-92	0.535043	0.869	0.568	5.22753e-88
PEBP1	2.60105e-91	-0.462971	0.857	0.911	6.14602e-87
S100A10	4.43341e-91	-0.488743	0.991	0.998	1.04757e-86
ABCA6	3.03637e-90	-0.380847	0.083	0.376	7.17464e-86
IGFBP4	8.6531e-90	-0.926095	0.937	0.937	2.04464e-85
NPTX2	5.43528e-89	0.338901	0.414	0.033	1.2843e-84
HIF1A	6.24835e-89	0.422731	0.687	0.268	1.47642e-84
PTK7	9.33061e-89	0.439538	0.744	0.319	2.20473e-84
RBM3	1.76872e-88	0.419481	0.967	0.894	4.17931e-84
NRP1	3.8423e-88	0.350223	0.622	0.18	9.07898e-84
ISOC2	4.91764e-88	0.432877	0.836	0.509	1.16199e-83
RPS25	5.25221e-88	-0.364232	0.992	0.992	1.24105e-83
MASP1	6.18404e-88	-0.470985	0.115	0.417	1.46123e-83
PNRC1	8.62961e-88	-0.609079	0.887	0.923	2.03909e-83
RASAL2	1.01898e-87	0.352106	0.576	0.161	2.40775e-83
ECM1	5.32013e-87	0.449709	0.943	0.74	1.25709e-82
SLC16A3	7.04709e-87	0.322585	0.467	0.072	1.66516e-82
CYB5A	7.74375e-87	-0.542844	0.609	0.785	1.82977e-82
RAC3	9.76505e-87	0.363331	0.432	0.054	2.30738e-82
TTYH3	1.04323e-86	0.398744	0.628	0.213	2.46504e-82
SCX	2.06257e-86	0.655586	0.466	0.08	4.87364e-82
SFRP1	4.37278e-86	-0.948941	0.454	0.723	1.03324e-81
LRP1	1.46923e-85	-0.594473	0.948	0.967	3.47165e-81
GUCY1B1	4.16038e-85	0.281193	0.414	0.04	9.83056e-81
IL1R1	3.21962e-84	0.447518	0.711	0.315	7.60763e-80
SSR3	5.94034e-84	0.430242	0.897	0.724	1.40364e-79
LGALS3	6.34585e-84	-0.467268	0.97	0.985	1.49946e-79
NRG1	7.20879e-84	0.327008	0.344	0.005	1.70337e-79
OLFM1	9.48599e-84	-0.300506	0.047	0.293	2.24144e-79
GSTM3	4.5796e-83	-0.524428	0.516	0.729	1.08211e-78
HSPB8	5.3879e-83	-0.339515	0.047	0.295	1.27311e-78
MYADM	6.82507e-83	-0.545559	0.641	0.794	1.61269e-78
SFRP2	4.15626e-82	0.652178	0.989	0.882	9.82082e-78
LAMP5	5.30978e-82	0.444399	0.39	0.031	1.25465e-77
RHOC	1.55987e-81	0.41141	0.904	0.732	3.68582e-77
RAB13	1.79055e-81	0.452617	0.834	0.525	4.2309e-77
NBL1	2.19102e-81	0.543773	0.958	0.823	5.17717e-77
SPHK1	2.58574e-81	0.378843	0.504	0.113	6.10984e-77
PLAU	6.82198e-81	0.41085	0.473	0.095	1.61196e-76
IER2	1.18962e-80	-0.640171	0.929	0.946	2.81096e-76
CENPP	3.39589e-80	0.295816	0.389	0.036	8.02416e-76
TANC2	7.99105e-80	0.310523	0.464	0.087	1.8882e-75
BABAM2	8.32992e-80	0.366522	0.609	0.21	1.96828e-75
TAGLN	1.53145e-78	0.748726	0.691	0.297	3.61867e-74
RAB31	3.23832e-78	0.429953	0.71	0.342	7.65182e-74
TGFB3	3.91564e-78	0.385743	0.616	0.222	9.25227e-74
COL11A1	4.45664e-78	0.40305	0.654	0.239	1.05306e-73
RUNX2	6.32137e-78	0.299725	0.458	0.08	1.49368e-73
RPS9	8.32352e-78	-0.345248	0.996	0.995	1.96676e-73
RPS20	1.33679e-77	-0.427261	0.933	0.957	3.15871e-73
PAPSS2	1.53147e-77	0.284778	0.479	0.103	3.6187e-73
VSIR	1.58462e-77	-0.398961	0.081	0.339	3.7443e-73
DNM3OS	1.93788e-77	0.401091	0.645	0.259	4.57902e-73
NAV1	3.35306e-77	0.342009	0.518	0.136	7.92294e-73
EIF4A3	6.50337e-77	-0.867959	0.642	0.752	1.53668e-72
PPDPF	6.6836e-77	0.39759	0.934	0.804	1.57927e-72
VSNL1	1.15236e-76	0.251556	0.335	0.013	2.72291e-72
TENM3	1.72147e-76	0.288698	0.471	0.096	4.06766e-72
ADAMTS14	2.27376e-76	0.274663	0.324	0.007	5.37267e-72
HMCN1	2.57493e-76	0.441424	0.779	0.402	6.0843e-72
NUPR1	1.69059e-75	-0.540748	0.926	0.933	3.99469e-71
MAP4K4	1.71968e-75	0.389834	0.741	0.352	4.06342e-71
PLBD1	1.78349e-75	-0.277089	0.047	0.277	4.2142e-71
ACTN4	1.15374e-74	0.370107	0.758	0.396	2.72617e-70
NID2	2.18209e-74	0.310405	0.482	0.112	5.15606e-70
RPL23A	2.21863e-74	-0.330145	0.989	0.993	5.2424e-70
CD55	6.04698e-74	-0.58383	0.713	0.812	1.42884e-69
WISP2	9.16278e-74	-1.0735	0.721	0.815	2.16507e-69
METTL7A	1.74263e-73	-0.372618	0.099	0.362	4.11765e-69
PFN2	4.07534e-73	0.332448	0.595	0.21	9.62962e-69
TMEM45A	6.7978e-73	0.413027	0.805	0.519	1.60625e-68
ARHGAP28	8.78657e-73	0.256388	0.448	0.088	2.07618e-68
LRPAP1	1.43196e-72	-0.47386	0.806	0.844	3.38358e-68
CXCL2	1.76074e-72	-1.01509	0.41	0.67	4.16046e-68
PHLDA3	2.85999e-72	0.379955	0.763	0.395	6.75786e-68
NUCB2	3.40495e-72	-0.536589	0.855	0.892	8.04556e-68
BNC2	4.43959e-72	0.334825	0.553	0.173	1.04903e-67
SBDS	8.30517e-72	-0.481366	0.744	0.833	1.96243e-67
CAPZB	1.0471e-71	0.390299	0.899	0.737	2.47419e-67
MALAT1	2.1434e-71	0.468885	1	0.995	5.06465e-67
SRA1	2.28006e-71	0.355775	0.671	0.305	5.38756e-67
C1S	8.55078e-71	-0.461888	0.956	0.964	2.02046e-66
KCNMA1	1.00669e-70	0.336213	0.337	0.025	2.3787e-66
PLSCR4	1.0087e-70	-0.404601	0.24	0.515	2.38345e-66
PLTP	1.17936e-70	-0.593918	0.84	0.871	2.7867e-66
HMCN2	1.25736e-70	0.35139	0.463	0.104	2.971e-66
VASN	1.6144e-70	-0.60805	0.723	0.803	3.81467e-66
IL6	2.63817e-70	-0.528632	0.078	0.32	6.23373e-66
ABRACL	3.07145e-70	0.281955	0.525	0.151	7.25754e-66
LINC02544	3.86962e-70	0.299818	0.377	0.047	9.14352e-66
PFN1	4.77714e-70	0.381196	0.959	0.87	1.12879e-65
ZMAT3	5.40801e-70	0.337597	0.572	0.189	1.27786e-65
SLC5A3	5.44841e-70	0.400084	0.608	0.224	1.28741e-65
RAMP2	7.75345e-70	-0.418353	0.158	0.435	1.83206e-65
THBS4	1.13553e-69	0.698806	0.461	0.113	2.68313e-65
DDX5	3.21803e-69	-0.478877	0.955	0.946	7.60389e-65
PLPP4	3.33663e-69	0.285188	0.57	0.189	7.88412e-65
MMP14	6.05952e-69	0.533955	0.922	0.708	1.4318e-64
SERINC5	7.13215e-69	0.272863	0.453	0.105	1.68526e-64
CADM1	1.0193e-68	0.352288	0.579	0.208	2.40851e-64
SVIL	1.26074e-68	-0.476731	0.368	0.631	2.97901e-64
EVL	1.46898e-68	0.334246	0.656	0.295	3.47106e-64
MT-CO2	1.85804e-68	0.451089	1	0.997	4.39036e-64
PHPT1	2.00346e-68	0.338387	0.965	0.887	4.73397e-64
MTSS1	2.06155e-68	-0.277086	0.065	0.297	4.87124e-64
HSP90AB1	4.9553e-68	-0.622662	0.971	0.969	1.17089e-63
ITGA10	5.57574e-68	0.301968	0.309	0.015	1.31749e-63
PTGER3	5.93576e-68	0.385413	0.647	0.276	1.40256e-63
MIF	7.29121e-68	0.374862	0.881	0.616	1.72284e-63
CLEC2A	1.24271e-67	0.293978	0.358	0.043	2.9364e-63
TNFRSF19	1.26275e-67	0.251116	0.399	0.067	2.98376e-63
ABCC9	5.99718e-67	-0.428617	0.21	0.483	1.41707e-62
OGN	7.99317e-67	0.64427	0.875	0.728	1.88871e-62
ARHGAP1	9.69267e-67	0.341587	0.702	0.333	2.29028e-62
MYO1B	1.59093e-66	0.274108	0.515	0.145	3.7592e-62
C9orf16	3.30294e-66	0.38496	0.924	0.761	7.80451e-62
RAP1B	4.94851e-66	0.368232	0.851	0.615	1.16928e-61
FKBP11	5.15323e-66	0.348556	0.781	0.44	1.21766e-61
KIAA1217	5.17598e-66	0.275926	0.495	0.134	1.22303e-61
RNH1	1.19627e-65	-0.448758	0.873	0.894	2.82667e-61
FAM198B	1.74796e-65	0.305904	0.616	0.238	4.13026e-61
USP53	1.99892e-65	-0.458792	0.252	0.513	4.72326e-61
HES4	2.2419e-65	0.306573	0.531	0.156	5.29738e-61
HMGN1	4.66773e-65	0.336073	0.847	0.565	1.10294e-60
GLUL	4.84021e-65	-0.467712	0.452	0.665	1.14369e-60
HOMER3	1.51077e-64	0.31576	0.697	0.336	3.5698e-60
KLF2	1.73864e-64	-0.599233	0.614	0.788	4.10823e-60
MMP11	2.55248e-64	0.441404	0.478	0.133	6.03125e-60
SYTL2	3.16777e-64	0.289445	0.54	0.171	7.48511e-60
RRBP1	3.21555e-64	0.390255	0.975	0.866	7.59801e-60
DBI	3.84727e-64	-0.44519	0.862	0.897	9.09072e-60
PYCR1	4.43296e-64	0.33926	0.804	0.497	1.04746e-59
EMP1	5.63881e-64	-0.473598	0.763	0.844	1.33239e-59
GDF15	1.62102e-63	-0.42108	0.07	0.295	3.8303e-59
JUND	2.33027e-63	-0.41532	0.991	0.999	5.5062e-59
FIBIN	2.94125e-63	0.403446	0.747	0.413	6.94989e-59
CRIP1	3.65204e-63	-0.538736	0.326	0.601	8.6294e-59
ADAMTS6	4.15679e-63	0.316113	0.306	0.023	9.82207e-59
LAMB1	4.19242e-63	0.323942	0.662	0.282	9.90628e-59
COL14A1	4.4182e-63	0.369173	0.986	0.895	1.04398e-58
IDH2	7.17612e-63	0.289682	0.612	0.251	1.69564e-58
PTGES	7.87736e-63	-0.42258	0.201	0.458	1.86134e-58
ITGAV	1.51467e-62	0.343616	0.792	0.479	3.57901e-58
CPB1	2.14275e-62	-0.598764	0.076	0.298	5.06312e-58
DPP7	2.39848e-62	-0.425141	0.535	0.732	5.66737e-58
FGFR1	2.49426e-62	-0.399548	0.811	0.872	5.89368e-58
MT-ND3	5.74187e-62	0.452515	1	1	1.35675e-57
CCNL1	6.0858e-62	-0.488902	0.821	0.87	1.43801e-57
COX7B	8.42664e-62	0.369005	0.897	0.708	1.99113e-57
CDK6	1.23332e-61	0.289301	0.5	0.154	2.91422e-57
LHFPL6	2.03523e-61	-0.481764	0.753	0.85	4.80904e-57
NOP53	2.25331e-61	-0.420739	0.778	0.847	5.32435e-57
KHDRBS3	3.56955e-61	0.396598	0.625	0.302	8.4345e-57
NPC2	4.01932e-61	-0.425296	0.834	0.892	9.49725e-57
AVPI1	5.74319e-61	-0.327231	0.125	0.364	1.35706e-56
BAX	6.24468e-61	0.333144	0.709	0.369	1.47556e-56
BTG2	1.06847e-60	-0.523796	0.277	0.53	2.52469e-56
LRRN3	1.1617e-60	0.270504	0.352	0.051	2.74497e-56
LOXL1	2.04322e-60	0.374088	0.724	0.399	4.82793e-56
RPL19	2.5494e-60	-0.284687	0.998	0.994	6.02398e-56
ADM	2.62798e-60	-0.673215	0.467	0.672	6.20965e-56
C7orf50	3.40953e-60	0.334151	0.747	0.42	8.05638e-56
PROS1	6.65292e-60	-0.412841	0.232	0.474	1.57202e-55
PTGFRN	7.08369e-60	0.317592	0.681	0.326	1.6738e-55
APOE	8.37338e-60	0.606875	0.671	0.329	1.97855e-55
NAMPT	2.07411e-59	-0.563972	0.505	0.661	4.90092e-55
CORIN	3.17879e-59	-0.637505	0.355	0.563	7.51117e-55
CTSL	3.69206e-59	-0.509547	0.771	0.818	8.72398e-55
ATP1B1	4.23996e-59	0.290297	0.418	0.105	1.00186e-54
CD59	5.40401e-59	-0.437522	0.789	0.869	1.27691e-54
SUB1	1.24488e-58	0.344219	0.916	0.76	2.94153e-54
ZNF331	1.8158e-58	-0.527865	0.217	0.464	4.29056e-54
KCNK15	1.95503e-58	-0.267356	0.1	0.33	4.61955e-54
REEP3	2.58863e-58	0.265486	0.716	0.358	6.11668e-54
ITGB1	2.89371e-58	0.425546	0.947	0.907	6.83754e-54
CREB3L1	4.84196e-58	0.333964	0.87	0.633	1.14411e-53
ACTB	5.38851e-58	0.449052	0.993	0.997	1.27325e-53
ACAN	5.63156e-58	0.279377	0.348	0.055	1.33068e-53
MRPS6	9.01153e-58	0.515096	0.695	0.388	2.12933e-53
UQCR11	1.06635e-57	0.310187	0.936	0.825	2.51968e-53
SOD1	1.10355e-57	-0.353298	0.859	0.89	2.60758e-53
IGF2.1	1.58679e-57	0.279456	0.279	0.018	3.74943e-53
MFAP5	1.69943e-57	-0.64495	0.737	0.85	4.01557e-53
STOM	1.85842e-57	-0.462323	0.435	0.628	4.39126e-53
KDELR2	2.15987e-57	0.308101	0.961	0.876	5.10355e-53
CTSF	2.28917e-57	-0.453524	0.642	0.76	5.40908e-53
MXRA5	3.28568e-57	0.368345	0.888	0.636	7.76374e-53
EMID1	3.66403e-57	0.33805	0.556	0.21	8.65774e-53
ANGPTL4	3.81485e-57	-0.379655	0.098	0.319	9.0141e-53
SH3PXD2B	3.86541e-57	0.29558	0.644	0.292	9.13358e-53
UQCR10	4.18786e-57	0.320341	0.898	0.712	9.8955e-53
LRRC17	4.81972e-57	0.407311	0.616	0.29	1.13885e-52
CRISPLD1	1.09349e-56	0.267964	0.343	0.059	2.5838e-52
COL5A3	1.6528e-56	0.467945	0.547	0.237	3.9054e-52
NME4	3.236e-56	0.323783	0.83	0.59	7.64635e-52
NFKBIA	5.37692e-56	-0.496722	0.896	0.961	1.27051e-51
RPL3	5.83896e-56	-0.334896	0.993	0.991	1.37969e-51
GNAI1	7.81414e-56	-0.364204	0.254	0.482	1.8464e-51
RCN1	1.18114e-55	0.353257	0.895	0.749	2.79092e-51
SNHG8	2.12661e-55	-0.4967	0.775	0.834	5.02496e-51
IER3	3.71979e-55	-0.882661	0.886	0.918	8.7895e-51
INAFM1	5.11053e-55	0.327218	0.641	0.296	1.20757e-50
ACTN1	6.43791e-55	0.341944	0.797	0.484	1.52121e-50
LRRN1	1.44937e-54	0.330691	0.393	0.103	3.42472e-50
NR4A2	1.54884e-54	-0.756503	0.563	0.732	3.65976e-50
C4orf48	2.07385e-54	0.335708	0.71	0.383	4.9003e-50
EPHB3	2.73994e-54	0.283195	0.581	0.233	6.47419e-50
CSTB	3.84106e-54	-0.39381	0.822	0.872	9.07605e-50
FNDC1	5.23656e-54	0.387084	0.538	0.223	1.23735e-49
AGTR1	5.32998e-54	-0.450785	0.24	0.467	1.25942e-49
SH3GLB1	7.27e-54	0.303175	0.815	0.563	1.71783e-49
AR	7.57822e-54	-0.292766	0.136	0.367	1.79066e-49
PLAGL1	9.68114e-54	0.4597	0.773	0.458	2.28756e-49
ANXA2	2.59885e-53	-0.312365	0.981	0.993	6.14082e-49
SPRY1	2.91906e-53	-0.406925	0.131	0.36	6.89744e-49
JPT1	4.16179e-53	0.268111	0.575	0.244	9.8339e-49
ZFP36L1	6.7788e-53	-0.435887	0.929	0.934	1.60176e-48
FAM213A	9.13424e-53	-0.28872	0.136	0.358	2.15833e-48
GREM1	2.24221e-52	0.36603	0.464	0.156	5.29813e-48
PTN	2.28859e-52	0.482979	0.885	0.541	5.40771e-48
TMEM59	4.33876e-52	-0.311129	0.896	0.937	1.0252e-47
TMEM208	4.51145e-52	0.339339	0.808	0.582	1.06601e-47
TNFAIP2	5.42931e-52	-0.446532	0.362	0.588	1.28289e-47
MYH9	5.64793e-52	0.274182	0.632	0.289	1.33455e-47
GPX8	5.82911e-52	0.312763	0.874	0.672	1.37736e-47
MXRA7	1.41795e-51	-0.410658	0.713	0.763	3.35047e-47
FXYD5	2.14136e-51	0.271972	0.591	0.259	5.05983e-47
TIMP2	3.59846e-51	-0.338333	0.989	0.991	8.5028e-47
RPL27A	7.15771e-51	-0.332502	0.975	0.979	1.6913e-46
FBLN5	9.3224e-51	-0.434935	0.646	0.741	2.20279e-46
ALDH1A1	1.26866e-50	-0.369392	0.149	0.383	2.99771e-46
EGFL6	3.97696e-50	0.394899	0.285	0.04	9.39716e-46
PSIP1	4.55925e-50	-0.326067	0.183	0.409	1.07731e-45
LRRFIP1	5.99213e-50	0.282716	0.671	0.341	1.41588e-45
RECK	6.68806e-50	-0.430129	0.479	0.634	1.58032e-45
SAMHD1	8.0034e-50	-0.346974	0.165	0.382	1.89112e-45
TPM4	9.73808e-50	0.334359	0.955	0.814	2.30101e-45
FEZ1	1.06175e-49	-0.387243	0.284	0.494	2.50882e-45
GAS6	1.79343e-49	-0.480463	0.849	0.861	4.23769e-45
GALNT16	2.2998e-49	-0.297164	0.172	0.399	5.43421e-45
DLG1	2.62483e-49	0.261715	0.536	0.216	6.2022e-45
TFPI	6.11747e-49	-0.319465	0.162	0.387	1.4455e-44
ZFAS1	6.27695e-49	-0.430427	0.884	0.891	1.48318e-44
TMEM167A	8.11423e-49	0.290099	0.83	0.603	1.91731e-44
BASP1	8.17104e-49	0.332645	0.946	0.699	1.93073e-44
CSF1	8.57339e-49	-0.264349	0.092	0.29	2.02581e-44
COMT	9.19633e-49	-0.393929	0.632	0.731	2.173e-44
YIF1A	1.07333e-48	0.325591	0.848	0.667	2.53617e-44
ARFGAP1	1.50952e-48	0.261875	0.545	0.223	3.56685e-44
PTGFR	1.90206e-48	-0.363878	0.219	0.449	4.49438e-44
COL27A1	2.57884e-48	0.259862	0.34	0.073	6.09353e-44
RPS26	3.99894e-48	-0.304349	0.95	0.941	9.4491e-44
IL6ST	5.10189e-48	-0.412359	0.602	0.713	1.20553e-43
OAZ1	5.14302e-48	-0.275202	0.962	0.972	1.21524e-43
DNAJB1	5.7487e-48	-0.628338	0.91	0.94	1.35836e-43
INHBA	1.23773e-47	0.283475	0.656	0.335	2.92463e-43
RPS4X	1.34621e-47	-0.362511	0.99	0.997	3.18097e-43
HMGN2	1.65218e-47	0.292926	0.932	0.823	3.90394e-43
ALDH2	1.72893e-47	-0.264384	0.119	0.322	4.0853e-43
ATRAID	1.79386e-47	-0.3731	0.845	0.869	4.23872e-43
CYB5R3	2.00667e-47	-0.37594	0.862	0.876	4.74155e-43
FKBP5	2.66155e-47	-0.258669	0.1	0.301	6.28897e-43
HLA-A	2.9051e-47	-0.422986	0.944	0.961	6.86446e-43
RPL24	3.21375e-47	-0.266162	0.992	0.992	7.59376e-43
ENPP2	3.99487e-47	-0.428447	0.167	0.372	9.43948e-43
LRRC59	4.67403e-47	0.279124	0.715	0.427	1.10443e-42
FOS	4.73419e-47	-0.519666	0.973	0.958	1.11864e-42
SIGIRR	8.20626e-47	-0.265868	0.136	0.344	1.93906e-42
LINC01116	1.25812e-46	0.275048	0.649	0.341	2.97281e-42
C1orf122	1.52858e-46	0.300255	0.878	0.7	3.61188e-42
GALNT1	1.99488e-46	0.2769	0.646	0.341	4.71371e-42
ISM1	2.62463e-46	-0.325939	0.166	0.377	6.20175e-42
APLP2	3.50416e-46	-0.43861	0.683	0.744	8.27998e-42
SLC44A1	3.92969e-46	0.279526	0.751	0.449	9.28546e-42
HCFC1R1	4.92982e-46	0.307179	0.918	0.702	1.16487e-41
EFEMP1	5.43759e-46	-0.5503	0.464	0.642	1.28485e-41
LSM7	5.51211e-46	0.276517	0.907	0.739	1.30246e-41
COL12A1	5.66464e-46	0.43541	0.948	0.886	1.3385e-41
NPDC1	1.402e-45	-0.320994	0.221	0.448	3.3128e-41
SSR1	2.0663e-45	0.281739	0.796	0.531	4.88246e-41
TMED9	3.04764e-45	0.273912	0.859	0.695	7.20126e-41
RAI2	3.70833e-45	-0.270926	0.164	0.372	8.76242e-41
CPQ	5.92e-45	-0.372257	0.743	0.796	1.39884e-40
ITM2B	7.29567e-45	-0.259078	0.983	0.993	1.72389e-40
PCBD1	7.72931e-45	-0.390935	0.543	0.669	1.82636e-40
PDLIM4	8.03357e-45	0.268072	0.739	0.453	1.89825e-40
CCDC80	1.36537e-44	-0.371023	0.997	0.992	3.22623e-40
RUNX1	1.9737e-44	0.311713	0.804	0.524	4.66365e-40
TPM1	1.9989e-44	0.420051	0.881	0.697	4.7232e-40
LRRC32	2.2607e-44	0.251375	0.606	0.286	5.34181e-40
MGP	2.43789e-44	-0.46647	0.944	0.968	5.76049e-40
CREG1	3.37675e-44	-0.407379	0.411	0.568	7.97891e-40
STMP1	3.88539e-44	0.25947	0.757	0.484	9.18079e-40
P4HA2	3.99715e-44	0.298501	0.861	0.614	9.44488e-40
AP2M1	4.17143e-44	0.279489	0.861	0.695	9.85668e-40
HRCT1	5.42208e-44	-0.307898	0.078	0.254	1.28118e-39
ATP5MPL	6.60608e-44	0.253814	0.898	0.706	1.56095e-39
CNN3	7.21402e-44	0.323165	0.901	0.749	1.7046e-39
PXDN	8.76174e-44	0.253817	0.603	0.293	2.07031e-39
GPX4	1.20992e-43	-0.327732	0.956	0.952	2.85891e-39
P3H4	3.20366e-43	0.250783	0.712	0.412	7.56993e-39
HMOX1	3.48246e-43	-0.757367	0.29	0.479	8.22871e-39
HLA-E	3.52857e-43	-0.399898	0.773	0.809	8.33767e-39
TXNIP	8.55091e-43	-0.47957	0.779	0.823	2.02049e-38
MITF	8.74472e-43	-0.344831	0.293	0.493	2.06629e-38
CDKN2A	9.69449e-43	0.259666	0.334	0.083	2.29071e-38
DYNLT1	9.90018e-43	0.279769	0.765	0.527	2.33931e-38
COLEC12	1.0262e-42	-0.411812	0.348	0.542	2.4248e-38
GABARAPL1	1.03035e-42	-0.420504	0.401	0.565	2.43462e-38
NEGR1	1.25426e-42	-0.296726	0.082	0.259	2.96368e-38
SAP18	1.3897e-42	-0.456615	0.899	0.905	3.28372e-38
ICAM1	1.58666e-42	-0.506192	0.342	0.544	3.74913e-38
CYR61	1.89601e-42	-0.65542	0.824	0.879	4.48009e-38
EIF4A2	3.91018e-42	-0.351385	0.821	0.841	9.23936e-38
SEMA3B	3.93297e-42	-0.47998	0.39	0.566	9.29321e-38
SERPINH1	4.14297e-42	0.256932	0.982	0.916	9.78941e-38
XG	6.69911e-42	-0.388207	0.443	0.605	1.58293e-37
HSPB2	1.0246e-41	-0.30317	0.218	0.425	2.42102e-37
TWISTNB	1.09282e-41	-0.562859	0.303	0.481	2.58221e-37
PID1	1.39218e-41	-0.252257	0.109	0.293	3.28958e-37
LTBP1	1.79049e-41	-0.440325	0.425	0.604	4.23075e-37
GADD45G	2.48704e-41	-0.655349	0.342	0.53	5.87662e-37
C6orf48	3.68995e-41	-0.461716	0.497	0.63	8.71898e-37
MCL1	3.86988e-41	-0.373689	0.783	0.818	9.14415e-37
EIF5A	4.15637e-41	0.275025	0.879	0.712	9.82108e-37
RNF19A	5.54211e-41	-0.358798	0.394	0.558	1.30954e-36
SH3PXD2A	6.04249e-41	0.319235	0.812	0.555	1.42778e-36
ADAMTS2	7.16043e-41	0.270802	0.878	0.653	1.69194e-36
RPL7A	7.49459e-41	-0.258651	0.995	0.992	1.7709e-36
CDC42EP5	1.02579e-40	0.258333	0.804	0.533	2.42384e-36
RSRP1	1.27684e-40	-0.482518	0.818	0.844	3.01704e-36
CD63	1.8297e-40	-0.282073	0.998	0.998	4.32339e-36
PLD3	2.63119e-40	-0.326531	0.856	0.85	6.21723e-36
PIK3R1	3.01446e-40	-0.38213	0.588	0.716	7.12287e-36
MYC	3.15874e-40	-0.587193	0.462	0.6	7.46378e-36
TUBA1C	3.32647e-40	0.273562	0.771	0.519	7.86011e-36
BTG1	5.22365e-40	-0.447629	0.81	0.847	1.2343e-35
OLFM2	5.32505e-40	0.355845	0.41	0.154	1.25826e-35
GAPDH	6.30303e-40	0.311037	0.992	0.981	1.48934e-35
TYMP	7.312e-40	0.297931	0.823	0.548	1.72775e-35
OMD	7.90455e-40	-0.415269	0.677	0.762	1.86777e-35
PRCP	1.1261e-39	-0.379864	0.386	0.538	2.66087e-35
RPS27L	1.1862e-39	0.322797	0.934	0.801	2.80287e-35
SOD2	1.22548e-39	-0.676888	0.726	0.795	2.89568e-35
SEC31A	1.33747e-39	0.257511	0.889	0.705	3.1603e-35
NFIA	2.59879e-39	-0.384556	0.402	0.575	6.14067e-35
BLVRB	3.18582e-39	-0.357759	0.6	0.682	7.52778e-35
FAM180A	3.92337e-39	-0.295235	0.178	0.371	9.27053e-35
COX7A2	4.12723e-39	0.257285	0.914	0.829	9.75224e-35
LOX	4.21543e-39	-0.416813	0.913	0.91	9.96064e-35
ID3	4.56002e-39	-0.551315	0.956	0.949	1.07749e-34
TSHZ2	6.86002e-39	0.264424	0.514	0.231	1.62095e-34
CXCL3	6.94257e-39	-0.684407	0.256	0.458	1.64046e-34
SERTAD1	7.15277e-39	-0.424655	0.742	0.812	1.69013e-34
CYTOR	1.01158e-38	0.264252	0.687	0.402	2.39026e-34
ATF3	1.18697e-38	-0.528023	0.656	0.739	2.80468e-34
LMAN1	1.5456e-38	0.277316	0.905	0.787	3.65211e-34
LTBP4	2.95199e-38	-0.450366	0.472	0.6	6.97527e-34
QPCT	3.25957e-38	-0.448362	0.625	0.695	7.70205e-34
OLFML1	3.64913e-38	-0.29341	0.25	0.445	8.62252e-34
SRM	9.45126e-38	0.27162	0.833	0.636	2.23324e-33
TMED2	1.18822e-37	0.268446	0.839	0.672	2.80765e-33
VEGFB	4.40989e-37	-0.331907	0.841	0.864	1.04201e-32
IGSF10	4.66032e-37	-0.366947	0.267	0.451	1.10119e-32
MINOS1	4.66872e-37	0.254377	0.874	0.732	1.10317e-32
LSP1	5.23764e-37	0.318724	0.689	0.42	1.2376e-32
THBS2	5.33888e-37	0.292192	0.984	0.912	1.26152e-32
EID1	6.59348e-37	-0.272349	0.948	0.97	1.55797e-32
PXDC1	9.61747e-37	-0.404184	0.649	0.696	2.27251e-32
PLXDC2	1.04915e-36	0.263221	0.782	0.521	2.47903e-32
DHRS3	1.77116e-36	-0.479685	0.367	0.53	4.18508e-32
LIMS1	3.84769e-36	0.266747	0.771	0.547	9.09171e-32
RPL5	4.83421e-36	-0.29719	0.981	0.977	1.14227e-31
OSER1	6.45483e-36	-0.340895	0.343	0.498	1.52521e-31
CTSH	1.11065e-35	-0.545668	0.423	0.574	2.62436e-31
RPL23	1.14928e-35	-0.308093	0.962	0.951	2.71563e-31
FKBP9	1.45811e-35	-0.341404	0.84	0.836	3.44536e-31
HSP90AA1	2.81467e-35	-0.582884	0.983	0.976	6.65078e-31
CTSK	3.66113e-35	-0.414331	0.987	0.981	8.65088e-31
MIR22HG	3.6804e-35	-0.41432	0.564	0.649	8.69642e-31
FOSB	4.744e-35	-0.380377	0.957	0.928	1.12096e-30
ITGB1BP1	5.32694e-35	-0.358051	0.685	0.706	1.2587e-30
CDKN2C	5.95807e-35	-0.310135	0.229	0.407	1.40783e-30
SELENOK	6.43433e-35	-0.347628	0.787	0.787	1.52037e-30
MAFF	6.57249e-35	-0.459329	0.518	0.632	1.55301e-30
ABHD14A	7.65344e-35	-0.354057	0.482	0.592	1.80843e-30
TNFRSF14	7.71716e-35	-0.262991	0.141	0.315	1.82349e-30
MT-ND4L	1.22687e-34	0.311654	0.982	0.9	2.89896e-30
GUSB	1.25495e-34	-0.313992	0.489	0.599	2.96533e-30
NACA	1.42114e-34	-0.263098	0.986	0.987	3.35802e-30
TACC1	1.6506e-34	-0.368775	0.574	0.661	3.9002e-30
ANGPTL2	2.00674e-34	0.260607	0.929	0.755	4.74174e-30
IFI27	2.59218e-34	0.493682	0.395	0.165	6.12505e-30
GLS	4.99503e-34	0.250014	0.771	0.506	1.18028e-29
METRNL	5.78038e-34	-0.335956	0.756	0.798	1.36585e-29
CLU	6.24988e-34	-0.70677	0.521	0.631	1.47678e-29
IRF1	8.24886e-34	-0.491972	0.683	0.747	1.94912e-29
IGF1	3.11969e-33	0.468806	0.546	0.297	7.37151e-29
H2AFJ	3.31175e-33	-0.324751	0.731	0.767	7.82533e-29
ANG	5.42167e-33	-0.32625	0.294	0.451	1.28109e-28
ADH5	8.13548e-33	-0.373575	0.64	0.687	1.92233e-28
RPS16	1.0112e-32	-0.261258	0.99	0.994	2.38936e-28
TMBIM6	1.05416e-32	-0.272004	0.901	0.9	2.49088e-28
TPI1	1.31481e-32	0.252874	0.918	0.828	3.10677e-28
PKM	1.43015e-32	0.26702	0.904	0.774	3.3793e-28
LAMP1	1.4616e-32	-0.308516	0.822	0.806	3.45363e-28
YME1L1	2.05799e-32	-0.446407	0.699	0.729	4.86283e-28
PALM	2.42308e-32	-0.295487	0.338	0.499	5.72549e-28
ADD3	3.10047e-32	-0.320333	0.664	0.715	7.32611e-28
SMDT1	3.3375e-32	-0.298619	0.56	0.646	7.88619e-28
PLIN2	4.0739e-32	-0.533724	0.359	0.5	9.62621e-28
PPP1R15A	8.74113e-32	-0.320556	0.912	0.926	2.06544e-27
ID2	3.16984e-31	-0.618805	0.724	0.751	7.49002e-27
AL118516.1	3.89667e-31	-0.260208	0.142	0.303	9.20745e-27
RPL31	5.0901e-31	-0.283323	0.908	0.9	1.20274e-26
B4GALT1	7.06767e-31	0.264003	0.787	0.552	1.67002e-26
TGFBR3	8.49777e-31	-0.316316	0.395	0.559	2.00794e-26
KDELR3	1.3175e-30	0.252843	0.847	0.692	3.11312e-26
MT-ND4	1.56108e-30	0.286574	1	0.999	3.68868e-26
DBP	2.22361e-30	-0.318716	0.386	0.541	5.25418e-26
FHL1	3.52919e-30	-0.410803	0.714	0.74	8.33912e-26
RPL10A	4.25111e-30	-0.252019	0.985	0.979	1.0045e-25
IER5L	5.85096e-30	-0.511398	0.567	0.669	1.38252e-25
ANPEP	6.43902e-30	-0.325887	0.282	0.435	1.52148e-25
NR3C1	8.02531e-30	-0.315194	0.514	0.616	1.8963e-25
SDCBP	8.82409e-30	-0.314502	0.839	0.834	2.08504e-25
BRD2	9.38419e-30	-0.360355	0.779	0.784	2.21739e-25
ZBTB20	1.86848e-29	-0.265546	0.881	0.891	4.41504e-25
SEC61A1	2.55973e-29	0.256783	0.811	0.582	6.04839e-25
SYPL1	7.53262e-29	-0.318729	0.53	0.616	1.77988e-24
NOVA1	9.07451e-29	-0.316735	0.204	0.362	2.14422e-24
COX6C	1.38013e-28	-0.284358	0.958	0.957	3.26112e-24
GPRC5A	6.68173e-28	-0.437584	0.326	0.472	1.57883e-23
HES1	7.34199e-28	-0.462483	0.725	0.784	1.73484e-23
CD44	1.10221e-27	-0.333323	0.781	0.823	2.6044e-23
EIF1B	2.70603e-27	-0.35134	0.73	0.745	6.39408e-23
YBX3	2.70896e-27	-0.273525	0.893	0.872	6.40101e-23
INSIG1	3.37276e-27	-0.344299	0.396	0.516	7.96949e-23
RPS13	6.03086e-27	-0.253134	0.988	0.985	1.42503e-22
LAMC1	9.08254e-27	-0.36338	0.701	0.718	2.14611e-22
CDKN1A	1.80193e-26	-0.389032	0.555	0.645	4.25777e-22
MT-ND5	1.87284e-26	0.348553	0.996	0.991	4.42533e-22
PODN	3.37353e-26	-0.306464	0.832	0.823	7.97132e-22
GLA	4.9392e-26	-0.309326	0.311	0.436	1.16708e-21
ADI1	5.28972e-26	-0.28213	0.565	0.625	1.24991e-21
RARRES2	8.9316e-26	0.309307	0.878	0.707	2.11045e-21
TSPO	1.46941e-25	-0.25788	0.951	0.962	3.47207e-21
TCEAL7	1.62791e-25	-0.395986	0.146	0.288	3.84659e-21
HMGN3	1.89204e-25	-0.311344	0.645	0.688	4.47071e-21
PIGT	2.29584e-25	-0.307186	0.767	0.761	5.42484e-21
SERPINE2	2.35337e-25	0.376185	0.482	0.261	5.56078e-21
SLC43A3	2.55838e-25	-0.300589	0.303	0.434	6.04519e-21
ADGRA2	2.74792e-25	-0.291389	0.558	0.636	6.49307e-21
PTGDS	3.66563e-25	-1.23266	0.458	0.575	8.66151e-21
MEDAG	6.32966e-25	-0.256769	0.166	0.31	1.49564e-20
HSPB1	1.76506e-24	-0.515217	0.968	0.966	4.17065e-20
C1orf21	2.03223e-24	-0.306435	0.367	0.479	4.80195e-20
PRDX4	2.81815e-24	0.265904	0.947	0.909	6.65902e-20
MT1E	3.22997e-24	-0.495658	0.605	0.657	7.63211e-20
CLEC2B	4.50417e-24	0.301228	0.866	0.699	1.06429e-19
TWIST2	4.72379e-24	-0.255545	0.655	0.755	1.11618e-19
CERS2	6.73792e-24	-0.263316	0.4	0.497	1.5921e-19
C1QTNF3	1.20583e-23	0.33901	0.719	0.563	2.84926e-19
KPNA2	2.43285e-23	-0.338841	0.362	0.475	5.74859e-19
CDKN1C	3.20093e-23	-0.315829	0.819	0.828	7.56348e-19
SNAI1	3.5691e-23	-0.447826	0.355	0.473	8.43342e-19
AMD1	5.88755e-23	-0.334453	0.563	0.629	1.39117e-18
AXL	7.09881e-23	-0.298212	0.59	0.633	1.67738e-18
TMEM205	7.14624e-23	-0.292566	0.483	0.563	1.68859e-18
UAP1	7.1755e-23	-0.450219	0.607	0.62	1.6955e-18
ADA	1.37481e-22	-0.265808	0.17	0.304	3.24853e-18
SRPX	1.49512e-22	-0.349311	0.507	0.593	3.53283e-18
MSX1	1.93165e-22	-0.423544	0.51	0.581	4.56429e-18
DDX24	2.54536e-22	-0.285851	0.68	0.706	6.01443e-18
PPP1R10	2.73627e-22	-0.328292	0.459	0.544	6.46552e-18
ZBTB7A	2.88027e-22	-0.292427	0.529	0.596	6.80579e-18
FTH1	3.61646e-22	-0.307262	1	1	8.54533e-18
CAMK2N1	4.24606e-22	-0.304087	0.458	0.572	1.0033e-17
NUCB1	6.14792e-22	-0.29279	0.886	0.851	1.45269e-17
NAGLU	8.18384e-22	-0.292704	0.629	0.64	1.93376e-17
ZC3H12A	1.22812e-21	-0.261582	0.344	0.476	2.90192e-17
HEXB	1.52847e-21	-0.296111	0.678	0.682	3.61162e-17
TMEM109	2.03018e-21	-0.268518	0.488	0.557	4.79711e-17
SH3BP5	2.26237e-21	-0.268672	0.736	0.726	5.34575e-17
CHD1	2.29031e-21	-0.36439	0.476	0.541	5.41177e-17
FGF7	3.6571e-21	-0.262371	0.401	0.552	8.64136e-17
TNFSF12	5.48909e-21	-0.260524	0.474	0.552	1.29702e-16
MEF2D	8.45914e-21	-0.275543	0.326	0.438	1.99881e-16
JUN	1.90447e-20	-0.251403	0.989	0.986	4.50006e-16
MAFB	2.8876e-20	0.280655	0.854	0.698	6.82311e-16
AKR7A2	3.25993e-20	-0.336025	0.717	0.713	7.70288e-16
KDM6B	3.33116e-20	-0.326826	0.508	0.58	7.87119e-16
PCDH18	4.21231e-20	-0.254398	0.35	0.466	9.95326e-16
C15orf61	7.20521e-20	-0.284788	0.596	0.631	1.70252e-15
H2AFZ	9.85592e-20	-0.323466	0.863	0.849	2.32886e-15
EGFR	1.93375e-19	-0.250321	0.307	0.42	4.56927e-15
MYL9	4.61659e-19	0.296656	0.895	0.797	1.09085e-14
LEPROT	6.66207e-19	-0.263948	0.697	0.705	1.57418e-14
ARMCX1	7.76445e-19	-0.258421	0.364	0.453	1.83466e-14
PPP1R15B	9.76579e-19	-0.28234	0.499	0.567	2.30756e-14
ARL6IP1	1.41145e-18	-0.283101	0.558	0.598	3.33511e-14
ANGPTL1	2.18836e-18	-0.306615	0.572	0.659	5.17088e-14
TPPP3	3.16403e-18	-0.310242	0.18	0.298	7.47628e-14
OAF	7.44812e-18	-0.276495	0.671	0.687	1.75992e-13
REL	8.25735e-18	-0.351125	0.541	0.593	1.95113e-13
DNAJA1	1.00054e-17	-0.396685	0.899	0.868	2.36418e-13
NEU1	1.97935e-17	-0.279408	0.574	0.608	4.677e-13
H2AFX	4.21505e-17	-0.297044	0.419	0.492	9.95974e-13
HSPA1A	6.39246e-17	-0.683696	0.976	0.966	1.51047e-12
BHLHE40	7.68935e-17	-0.346025	0.675	0.663	1.81692e-12
TMED4	9.56365e-17	-0.252115	0.505	0.552	2.2598e-12
ZFAND5	2.52488e-16	-0.254494	0.786	0.761	5.96604e-12
CFH	5.64882e-16	-0.341015	0.852	0.802	1.33476e-11
GADD45A	1.35969e-15	-0.396598	0.706	0.711	3.21282e-11
HSPE1	1.47704e-15	-0.333296	0.84	0.779	3.49009e-11
SRSF5	2.55697e-15	-0.275348	0.791	0.748	6.04186e-11
MAP1LC3B	3.29592e-15	-0.252171	0.813	0.781	7.78793e-11
CSRNP1	5.86689e-15	-0.253389	0.627	0.659	1.38629e-10
AKR1C1	8.55811e-15	-0.318563	0.377	0.451	2.0222e-10
EPB41L4A-AS1	9.28303e-15	-0.27112	0.457	0.506	2.19349e-10
PDGFRB	2.59054e-14	-0.256103	0.792	0.79	6.12119e-10
INTS6	6.22691e-14	-0.335363	0.711	0.713	1.47136e-09
NFIL3	1.03502e-13	-0.258878	0.425	0.489	2.44565e-09
ARID5B	1.92939e-13	-0.272196	0.823	0.804	4.55896e-09
APCDD1	4.07448e-13	-0.32564	0.219	0.325	9.62758e-09
SRSF3	5.73648e-13	-0.279952	0.889	0.841	1.35547e-08
RBBP6	1.35558e-12	-0.256371	0.658	0.647	3.20309e-08
TGFBR2	4.19087e-12	-0.285012	0.458	0.501	9.9026e-08
RGS2	6.48099e-12	-0.43619	0.406	0.464	1.53139e-07
PAM	1.38275e-11	-0.271227	0.719	0.683	3.26731e-07
CARHSP1	1.74021e-11	-0.274479	0.526	0.541	4.11195e-07
GEM	1.78653e-11	-0.352131	0.765	0.736	4.22138e-07
GAS1	1.81514e-11	-0.284837	0.718	0.72	4.289e-07
CCND1	2.97198e-11	-0.319217	0.204	0.289	7.0225e-07
CCL2	6.90708e-11	-0.451575	0.207	0.295	1.63207e-06
MYCBP2	1.02669e-10	-0.252014	0.43	0.466	2.42597e-06
CILP	1.88704e-10	-0.315168	0.388	0.485	4.45889e-06
THBS1	2.18384e-10	-0.314933	0.659	0.681	5.16019e-06
HEXIM1	3.39032e-10	-0.266209	0.576	0.567	8.01099e-06
RGS16	4.45782e-10	-0.622086	0.457	0.509	1.05334e-05
CAV1	5.78629e-10	-0.258372	0.674	0.683	1.36724e-05
SOCS3	1.22915e-09	-0.324407	0.577	0.572	2.90436e-05
DDIT4	1.7564e-09	-0.306691	0.624	0.632	4.1502e-05
TMEM176B	7.03653e-09	-0.261169	0.809	0.745	0.000166266
SLC2A3	7.07668e-09	-0.316946	0.556	0.548	0.000167215
THUMPD3-AS1	8.90693e-09	-0.333644	0.411	0.425	0.000210462
SEMA3C	1.0272e-08	-0.251497	0.619	0.616	0.000242717
CTGF	5.55455e-08	0.266825	0.877	0.772	0.00131248
HSPA1B	3.79449e-07	-0.507299	0.916	0.85	0.008966
ITM2A	7.34229e-07	-0.314375	0.4	0.433	0.0173491
RRAD	7.34588e-07	-0.395242	0.394	0.452	0.0173576
CHMP1B	5.9505e-05	-0.313907	0.491	0.477	1
TNFAIP3	0.000397111	-0.316545	0.54	0.526	1
ZNRD1	0.00223674	-0.257181	0.334	0.338	1
ELN	0.0156921	0.348458	0.778	0.822	1
ID1	0.0283175	-0.364162	0.735	0.689	1
CYCS	0.0722817	-0.34449	0.768	0.673	1
PTX3	0.120577	-0.262608	0.3	0.297	1
HSPA6	0.180493	-0.588327	0.314	0.267	1
