# Supplementary material for: Single-cell RNA-seq reveals fibroblast heterogeneity and increased mesenchymal fibroblasts in human fibrotic skin diseases
Source: Nat Commun. 2021 Jun 17;12:3709. doi: 10.1038/s41467-021-24110-y (PMC8211847; doi:10.1038/s41467-021-24110-y)
Supplement: Supplementary file 5 — Supplementary Data 2 [file 41467_2021_24110_MOESM5_ESM.xlsx]

## Sheet: main
For Fig3B, different expression genes between mesenchymal fibroblast subpopulation and other fibroblast subpopulations in keloid.(two-sided Wilcoxon Rank Sum Test, Bonferroni correction, p-adjust < 0.05)

## Sheet: integrate.all.NF.all.KF.fib.mai
genes	p_val	avg_logFC	pct.1	pct.2	p_val_adj
POSTN	0	1.93537	0.951	0.459	0
ASPN	0	1.81191	0.968	0.415	0
FN1	0	1.56264	0.971	0.815	0
COL12A1	0	1.33187	0.948	0.513	0
TAGLN	2.6058e-236	1.30574	0.691	0.272	6.15724e-232
COL11A1	0	1.17177	0.654	0.086	0
ADAM12	0	1.15501	0.858	0.258	0
MDK	0	1.1295	0.983	0.753	0
COL1A1	0	1.12615	1	0.998	0
COMP	3.89501e-250	1.08107	0.864	0.438	9.20353e-246
CTHRC1	0	1.06969	0.993	0.781	0
SPON2	0	1.05443	0.96	0.638	0
SPARC	0	1.02274	1	0.98	0
COL1A2	0	1.00096	1	0.997	0
COL5A2	0	0.949716	0.997	0.868	0
BGN	0	0.925939	0.958	0.667	0
OGN	8.58189e-270	0.920033	0.875	0.513	2.02781e-265
COL5A1	0	0.919114	0.996	0.795	0
COL3A1	0	0.889891	1	0.989	0
TPM2	9.38763e-259	0.859786	0.893	0.63	2.2182e-254
LGALS1	0	0.855407	1	0.995	0
HTRA1	0	0.806793	0.992	0.921	0
MMP14	5.2293e-293	0.797541	0.922	0.584	1.23563e-288
MFAP2	0	0.784028	0.926	0.497	0
COL14A1	0	0.765504	0.986	0.705	0
NREP	0	0.763341	0.893	0.427	0
LUM	5.22407e-258	0.759319	0.997	0.932	1.23439e-253
EDIL3	0	0.746206	0.793	0.256	0
COL8A1	0	0.731396	0.624	0.126	0
CERCAM	0	0.725009	0.959	0.662	0
CSRP2	2.26507e-211	0.717302	0.79	0.416	5.35213e-207
PRDX4	1.19471e-265	0.71662	0.947	0.762	2.82298e-261
COL16A1	4.52524e-259	0.70749	0.922	0.547	1.06927e-254
FABP5	4.62736e-196	0.704569	0.64	0.248	1.0934e-191
CHPF	6.41034e-299	0.69894	0.869	0.463	1.5147e-294
PPP1R14B	6.82824e-295	0.698372	0.931	0.675	1.61345e-290
SCX	4.17249e-224	0.698249	0.466	0.089	9.85919e-220
AEBP1	1.77186e-262	0.693981	0.991	0.881	4.18673e-258
ELN	2.69555e-83	0.684327	0.778	0.6	6.36932e-79
LRRC15	0	0.681017	0.843	0.341	0
NT5DC2	0	0.676107	0.762	0.262	0
C1QTNF3	1.74306e-202	0.673106	0.719	0.32	4.11869e-198
TGFBI	1.28616e-128	0.663185	0.632	0.339	3.03907e-124
TNC	4.15518e-166	0.656356	0.623	0.24	9.81827e-162
FKBP10	0	0.647651	0.945	0.676	0
THBS2	8.1061e-260	0.633286	0.984	0.773	1.91539e-255
MMP11	9.91896e-78	0.629023	0.478	0.232	2.34375e-73
CILP2	9.83087e-304	0.628005	0.544	0.084	2.32294e-299
FAP	4.43551e-258	0.623026	0.904	0.589	1.04807e-253
2020-09-11	4.72282e-217	0.620547	0.927	0.739	1.11595e-212
RCN3	7.195e-290	0.62024	0.975	0.765	1.70011e-285
COPZ2	3.96304e-287	0.61873	0.966	0.787	9.36426e-283
SDC1	0	0.607193	0.669	0.146	0
RGS3	4.03524e-211	0.602707	0.758	0.336	9.53486e-207
SULF2	2.43039e-271	0.601087	0.812	0.382	5.74277e-267
MMP2	2.26688e-213	0.60096	0.993	0.914	5.35642e-209
ANGPTL2	2.98037e-222	0.600025	0.929	0.67	7.04233e-218
PDLIM7	9.00859e-245	0.593111	0.726	0.304	2.12864e-240
MMP23B	2.92859e-233	0.591979	0.94	0.649	6.91996e-229
FIBIN	5.09364e-267	0.588774	0.747	0.285	1.20358e-262
TSPAN13	2.29298e-273	0.585654	0.752	0.263	5.41808e-269
C1QTNF6	1.69571e-254	0.58473	0.853	0.408	4.00679e-250
SULF1	5.34873e-199	0.583272	0.585	0.197	1.26385e-194
ARL4C	7.20725e-205	0.581151	0.855	0.478	1.703e-200
MRPS6	3.78297e-115	0.57897	0.695	0.428	8.93878e-111
SERPINH1	6.68955e-264	0.574786	0.982	0.833	1.58067e-259
GJA1	1.65974e-179	0.574473	0.909	0.65	3.9218e-175
NBL1	2.9727e-193	0.56517	0.958	0.799	7.0242e-189
TNFRSF12A	1.54388e-167	0.562497	0.742	0.412	3.64804e-163
GXYLT2	1.59593e-236	0.561601	0.855	0.511	3.77103e-232
ATOX1	5.04643e-265	0.560698	0.935	0.677	1.19242e-260
GOLM1	5.98529e-206	0.554691	0.835	0.515	1.41426e-201
FNDC1	9.7358e-232	0.546576	0.538	0.126	2.30047e-227
SSC5D	6.63906e-207	0.534428	0.773	0.373	1.56874e-202
MARCKS	1.21478e-231	0.532524	0.989	0.951	2.87041e-227
HMCN1	1.78695e-211	0.531321	0.779	0.367	4.22237e-207
SFRP4	1.77002e-120	0.528037	0.749	0.413	4.18237e-116
SEC61G	4.44e-244	0.524423	0.967	0.871	1.04913e-239
OLFML3	3.51419e-167	0.523339	0.899	0.716	8.30367e-163
COL6A1	1.34949e-192	0.522719	1	0.988	3.18872e-188
CKAP4	1.08658e-191	0.520609	0.876	0.632	2.56748e-187
INHBA	4.85655e-217	0.517249	0.656	0.229	1.14755e-212
TPM1	1.24527e-94	0.516679	0.881	0.723	2.94245e-90
P4HA2	5.41339e-211	0.513742	0.861	0.508	1.27913e-206
OST4	4.99593e-251	0.509067	0.973	0.884	1.18049e-246
KDELR3	7.65007e-189	0.502243	0.847	0.526	1.80764e-184
SSR3	7.66654e-213	0.502111	0.897	0.648	1.81153e-208
AHNAK	3.57531e-163	-0.501754	0.916	0.94	8.44809e-159
SCPEP1	6.66431e-162	-0.502435	0.399	0.688	1.57471e-157
PDGFRA	8.27308e-126	-0.503851	0.53	0.722	1.95485e-121
BRD2	2.52018e-102	-0.504632	0.779	0.847	5.95494e-98
MGST1	1.9657e-157	-0.506097	0.06	0.379	4.64476e-153
FOSB	1.58969e-110	-0.508714	0.957	0.965	3.75627e-106
GSTM3	3.37783e-140	-0.51089	0.516	0.713	7.98147e-136
RSRP1	2.41564e-136	-0.512321	0.818	0.902	5.70791e-132
ITIH5	3.90045e-115	-0.513837	0.253	0.545	9.21637e-111
EMP1	9.34321e-142	-0.514853	0.763	0.856	2.20771e-137
TIMP3	2.05362e-80	-0.515325	0.601	0.724	4.8525e-76
EPHX1	7.40217e-107	-0.518077	0.487	0.669	1.74906e-102
NFIL3	5.6503e-100	-0.523113	0.425	0.609	1.33511e-95
IFITM2	2.2157e-171	-0.526799	0.832	0.914	5.23547e-167
B2M	6.89243e-278	-0.526901	0.997	0.999	1.62861e-273
AMD1	1.0357e-107	-0.527127	0.563	0.716	2.44726e-103
TIMP1	6.22082e-53	-0.534835	0.988	0.987	1.46992e-48
ID1	1.8687e-21	-0.535859	0.735	0.754	4.41555e-17
ARID5B	7.39311e-97	-0.53626	0.823	0.862	1.74692e-92
ADM	1.19018e-54	-0.536975	0.467	0.592	2.81228e-50
MYLIP	1.67597e-121	-0.537615	0.499	0.698	3.96014e-117
HSP90AB1	2.27308e-143	-0.538977	0.971	0.983	5.37107e-139
TCIM	2.41926e-99	-0.540735	0.093	0.332	5.71648e-95
MEDAG	7.71552e-121	-0.54409	0.166	0.44	1.8231e-116
BTG2	2.03065e-124	-0.544284	0.277	0.563	4.79822e-120
KLF2	6.62786e-111	-0.545991	0.614	0.784	1.5661e-106
EBF1	2.01306e-134	-0.547896	0.398	0.631	4.75666e-130
GADD45A	2.08873e-84	-0.553088	0.706	0.802	4.93547e-80
ATF3	1.85543e-90	-0.554159	0.656	0.777	4.38419e-86
TPPP3	1.10423e-114	-0.555459	0.18	0.45	2.6092e-110
PRNP	8.76897e-183	-0.555831	0.765	0.876	2.07202e-178
ZFAS1	1.51557e-162	-0.557897	0.884	0.942	3.58114e-158
IFITM1	1.00276e-154	-0.558312	0.371	0.65	2.36941e-150
MIDN	3.65359e-123	-0.558561	0.655	0.785	8.63306e-119
FGF7	1.1732e-111	-0.559587	0.401	0.649	2.77215e-107
DDX5	3.12119e-206	-0.560798	0.955	0.976	7.37505e-202
PROS1	2.08234e-201	-0.563803	0.232	0.596	4.92037e-197
HLA-C	8.52152e-221	-0.564428	0.938	0.964	2.01355e-216
CD81	1.70136e-250	-0.564751	0.977	0.99	4.02014e-246
YBX3	3.46862e-213	-0.567811	0.893	0.949	8.196e-209
IER5L	1.60562e-57	-0.572111	0.567	0.667	3.79391e-53
PTMA	2.10684e-218	-0.572338	0.993	0.998	4.97826e-214
CLEC3B	1.89478e-182	-0.574338	0.032	0.376	4.47717e-178
ARC	4.37306e-70	-0.576577	0.17	0.37	1.03331e-65
KPNA2	4.80658e-118	-0.577102	0.362	0.59	1.13575e-113
IER2	6.56248e-145	-0.585811	0.929	0.964	1.55065e-140
ZNF331	6.69371e-97	-0.586275	0.217	0.457	1.58166e-92
KDM6B	2.59612e-106	-0.592155	0.508	0.674	6.13437e-102
COL4A2	9.31376e-183	-0.594991	0.161	0.54	2.20075e-178
TWIST1	5.60428e-154	-0.597138	0.839	0.905	1.32424e-149
CKB	3.52476e-156	-0.599364	0.19	0.517	8.32866e-152
COL4A1	1.70536e-162	-0.600465	0.137	0.491	4.02961e-158
CYBRD1	7.56353e-185	-0.600873	0.716	0.864	1.78719e-180
CCNL1	1.96344e-176	-0.604567	0.821	0.915	4.63942e-172
SNHG8	1.09923e-170	-0.610046	0.775	0.881	2.59737e-166
SRPX	4.84511e-143	-0.615728	0.507	0.727	1.14485e-138
TXN	2.49426e-158	-0.621709	0.928	0.959	5.8937e-154
PHLDA1	1.14861e-93	-0.621816	0.315	0.529	2.71406e-89
LDHA	6.84344e-193	-0.622482	0.893	0.953	1.61704e-188
H3F3B	1.39641e-280	-0.623128	0.993	0.997	3.29957e-276
KLF9	2.49517e-192	-0.625637	0.678	0.851	5.89585e-188
PLIN2	1.16296e-94	-0.62792	0.359	0.564	2.74796e-90
MSX1	4.66977e-140	-0.628126	0.51	0.718	1.10342e-135
HES1	2.86285e-80	-0.631438	0.725	0.815	6.76462e-76
HLA-A	1.32505e-288	-0.63233	0.944	0.973	3.13096e-284
CD44	3.55948e-211	-0.639114	0.781	0.907	8.4107e-207
IL6ST	1.35311e-231	-0.639114	0.602	0.826	3.19726e-227
DCN	7.53572e-185	-0.648551	0.999	0.993	1.78061e-180
APOC1	2.7515e-107	-0.650449	0.043	0.277	6.50152e-103
GEM	3.25387e-59	-0.651583	0.765	0.807	7.68857e-55
PTGS2	6.89428e-101	-0.65698	0.172	0.419	1.62905e-96
PDK4	3.02247e-153	-0.657133	0.05	0.362	7.1418e-149
SERPINF1	2.74461e-227	-0.658275	0.968	0.985	6.48524e-223
NFIB	7.33286e-147	-0.666443	0.532	0.727	1.73268e-142
HAS2	2.68891e-123	-0.667342	0.171	0.448	6.35364e-119
FOS	1.10271e-102	-0.668602	0.973	0.972	2.60559e-98
ITM2A	7.17547e-77	-0.669007	0.4	0.578	1.69549e-72
IGFBP5	3.017e-28	-0.675031	0.728	0.737	7.12888e-24
NEGR1	5.10287e-253	-0.675528	0.082	0.525	1.20576e-248
HLA-B	5.49841e-256	-0.677971	0.916	0.961	1.29922e-251
DIO2	7.1709e-90	-0.678328	0.368	0.583	1.69441e-85
STMN2	3.30485e-121	-0.683448	0.022	0.269	7.80902e-117
MAFF	1.22017e-159	-0.69094	0.518	0.731	2.88313e-155
CAV1	1.48311e-166	-0.691744	0.674	0.837	3.50445e-162
ALKAL2	6.10326e-133	-0.699271	0.02	0.284	1.44214e-128
SCARA5	3.13291e-202	-0.699897	0.023	0.389	7.40274e-198
CRIP1	2.89029e-215	-0.701562	0.326	0.706	6.82947e-211
LTBP4	8.342e-114	-0.704249	0.472	0.657	1.97113e-109
TNFAIP2	6.79575e-208	-0.708488	0.362	0.711	1.60577e-203
CYGB	7.87325e-195	-0.714955	0.161	0.532	1.86037e-190
TNXB	9.76217e-214	-0.720482	0.208	0.633	2.3067e-209
SNED1	1.73715e-269	-0.721271	0.134	0.587	4.10471e-265
TFPI	1.10925e-293	-0.726429	0.162	0.647	2.62104e-289
SLC2A3	2.92057e-153	-0.733439	0.556	0.748	6.90102e-149
TXNIP	4.92423e-132	-0.734892	0.779	0.846	1.16355e-127
RRAD	2.36097e-27	-0.73676	0.394	0.482	5.57874e-23
HLA-E	5.23857e-244	-0.743446	0.773	0.898	1.23782e-239
F10	3.47238e-221	-0.743789	0.114	0.538	8.20488e-217
NR4A1	3.04461e-182	-0.756811	0.579	0.827	7.19412e-178
CDKN1A	2.48229e-146	-0.759876	0.555	0.748	5.8654e-142
SPTBN1	4.87611e-256	-0.76003	0.531	0.812	1.15218e-251
KLF4	5.11008e-205	-0.77107	0.752	0.905	1.20746e-200
HMOX1	2.12041e-54	-0.772507	0.29	0.446	5.01032e-50
PI16	6.37626e-103	-0.777259	0.097	0.367	1.50665e-98
ZFP36L1	1.65689e-265	-0.779044	0.929	0.972	3.91507e-261
C1S	0	-0.781533	0.956	0.978	0
NTRK2	1.20371e-215	-0.785534	0.137	0.543	2.84425e-211
ADH1B	1.50706e-152	-0.786115	0.043	0.359	3.56104e-148
ID2	2.81216e-123	-0.78857	0.724	0.824	6.64485e-119
TSC22D3	1.55672e-262	-0.793544	0.472	0.809	3.67838e-258
NFIA	6.83981e-238	-0.802624	0.402	0.74	1.61618e-233
GLUL	6.61999e-254	-0.806957	0.452	0.776	1.56424e-249
TUBB4B	2.12294e-179	-0.81132	0.823	0.895	5.01629e-175
CEBPB	1.77614e-211	-0.818991	0.884	0.947	4.19684e-207
ICAM1	4.07681e-182	-0.833859	0.342	0.669	9.6331e-178
C1R	0	-0.839585	0.958	0.976	0
BTG1	8.73343e-242	-0.849449	0.81	0.921	2.06362e-237
MT1A	1.48083e-146	-0.86925	0.057	0.354	3.49905e-142
GGT5	5.37913e-205	-0.897111	0.389	0.695	1.27103e-200
NR4A2	4.96798e-160	-0.901109	0.563	0.779	1.17388e-155
ZFP36	3.0424e-241	-0.915037	0.848	0.954	7.18889e-237
NFKBIA	2.20053e-208	-0.934819	0.896	0.962	5.19962e-204
EIF4A3	1.18528e-164	-0.935445	0.642	0.783	2.80069e-160
IRF1	5.81779e-215	-0.937981	0.683	0.866	1.37469e-210
NAMPT	1.32844e-245	-0.945581	0.505	0.78	3.13898e-241
CYP1B1	7.80407e-151	-0.946992	0.249	0.548	1.84402e-146
PNRC1	3.19541e-261	-0.954748	0.887	0.951	7.55043e-257
ABCA8	6.48631e-285	-0.958145	0.064	0.541	1.53265e-280
MYC	1.68311e-166	-0.969255	0.462	0.702	3.97702e-162
EFEMP1	1.10522e-261	-0.976803	0.464	0.809	2.61152e-257
APCDD1	2.6393e-98	-0.979758	0.219	0.463	6.2364e-94
SPRY1	0	-0.989974	0.131	0.64	0
CST3	0	-0.994699	0.998	0.997	0
JUNB	0	-0.996041	0.975	0.99	0
SERPING1	0	-0.997311	0.856	0.975	0
RGS16	4.80421e-128	-0.998053	0.457	0.69	1.13519e-123
IL6	6.57105e-144	-1.00004	0.078	0.378	1.55267e-139
IER3	2.19375e-158	-1.0055	0.886	0.936	5.18361e-154
COL15A1	2.43874e-272	-1.01623	0.235	0.69	5.76249e-268
RASD1	8.06721e-259	-1.03004	0.273	0.698	1.9062e-254
GADD45B	1.39038e-237	-1.03366	0.943	0.972	3.28533e-233
ADIRF	7.43336e-277	-1.03863	0.627	0.879	1.75643e-272
FGL2	0	-1.06698	0.21	0.76	0
SOD2	2.38689e-224	-1.10629	0.726	0.889	5.63999e-220
CTSC	1.32311e-225	-1.10896	0.228	0.624	3.12637e-221
MT1M	1.16631e-207	-1.11827	0.168	0.55	2.75586e-203
CD9	5.29974e-254	-1.14566	0.365	0.739	1.25228e-249
ZFP36L2	0	-1.15537	0.814	0.961	0
SELENOP	0	-1.1676	0.417	0.919	0
PLPP3	0	-1.19208	0.506	0.856	0
CEBPD	0	-1.30361	0.784	0.952	0
IGFBP7	1.44449e-273	-1.30848	0.96	0.985	3.41319e-269
SOD3	0	-1.33291	0.4	0.9	0
C11orf96	3.24965e-192	-1.36921	0.717	0.851	7.67861e-188
GSN	3.51915e-243	-1.37798	0.951	0.968	8.3154e-239
SOCS3	0	-1.40354	0.577	0.851	0
CFH	0	-1.42599	0.852	0.969	0
CXCL3	2.52673e-143	-1.48469	0.256	0.553	5.97041e-139
CCL2	5.19356e-141	-1.49523	0.207	0.503	1.22719e-136
CXCL2	2.67508e-170	-1.64556	0.41	0.692	6.32095e-166
PTGDS	4.27475e-296	-1.7131	0.458	0.835	1.01008e-291
C3	0	-1.79752	0.14	0.651	0
CXCL12	0	-1.85777	0.629	0.918	0
MT2A	0	-1.88464	0.695	0.891	0
APOE	0	-1.98733	0.671	0.908	0
CXCL14	0	-1.99079	0.832	0.957	0
CCL19	1.81271e-142	-2.08534	0.033	0.315	4.28326e-138
CFD	0	-2.31759	0.663	0.952	0
APOD	0	-2.57355	0.354	0.889	0
