# Supplementary material for: Single-cell RNA-seq reveals fibroblast heterogeneity and increased mesenchymal fibroblasts in human fibrotic skin diseases
Source: Nat Commun. 2021 Jun 17;12:3709. doi: 10.1038/s41467-021-24110-y (PMC8211847; doi:10.1038/s41467-021-24110-y)
Supplement: Supplementary file 6 — Supplementary Data 3 [file 41467_2021_24110_MOESM6_ESM.xlsx]

## Sheet: KF.vs.KZ_gene_expression
	geneid	genenames	FPKM.Others_FRRL202116569-1a	FPKM.CD266+CD9-_FRRL202116568-1a	logFC
47077	ENSG00000262202.4	AC007952.4	119.568	0	13.5455
50751	ENSG00000270617.1	URGCP-MRPS24	10.4572	0	10.0303
48859	ENSG00000266651.1	AC093484.4	4.49906	0	8.81348
49722	ENSG00000267952.1	AC008878.1	3.40639	0	8.4121
15478	ENSG00000183397.5	C19orf71	3.34878	0	8.38749
45173	ENSG00000259399.1	TGIF2-RAB5IF	3.3169	0	8.37369
44894	ENSG00000259071.1	AL359397.2	4.2554	0.004402	8.20688
17579	ENSG00000197921.6	HES5	2.59942	0	8.02205
38095	ENSG00000248871.1	TNFSF12-TNFSF13	2.5768	0	8.00943
34651	ENSG00000238039.1	AC244197.2	2.56447	0	8.00251
21501	ENSG00000211594.2	IGKJ4	2.49356	0	7.96206
53698	ENSG00000276027.1	RNU12	1.97571	0	7.62623
35965	ENSG00000241351.3	IGKV3-11	1.96745	0	7.62018
23318	ENSG00000216101.3	MIR877	1.95457	0	7.61071
21722	ENSG00000211900.2	IGHJ6	1.83199	0	7.51727
49974	ENSG00000268751.1	SCGB1B2P	1.74864	0	7.45009
53278	ENSG00000275167.1	MIR6815	1.73483	0	7.43865
54791	ENSG00000278215.1	AP001318.3	1.70988	0	7.41775
39037	ENSG00000250349.3	AF241726.2	1.65671	0	7.37217
50459	ENSG00000270103.3	AL360012.1	1.58323	0	7.30672
56980	ENSG00000283321.1	AC019117.3	1.52744	0	7.25497
13723	ENSG00000174586.11	ZNF497	1.49183	0	7.22094
44903	ENSG00000259080.1	AC074091.1	1.47125	0	7.2009
10542	ENSG00000160862.13	AZGP1	1.46236	0	7.19216
12466	ENSG00000168913.7	ENHO	1.43732	0	7.16724
24601	ENSG00000223262.1	RNA5SP492	1.38464	0	7.11337
44544	ENSG00000258677.2	AC022826.2	1.36405	0	7.09175
40400	ENSG00000252361.1	RNU6-118P	1.33908	0	7.06509
10949	ENSG00000163220.11	S100A9	1.32972	0	7.05497
18761	ENSG00000200814.1	RNU6-595P	1.28375	0	7.00422
48168	ENSG00000265160.1	MIR5003	1.23855	0	6.9525
39734	ENSG00000251399.1	AC092542.1	1.2207	0	6.93156
34194	ENSG00000237382.2	RPL21P121	1.20563	0	6.91365
20048	ENSG00000204882.3	GPR20	1.19169	0	6.89686
2316	ENSG00000100448.4	CTSG	1.15233	0	6.84842
44540	ENSG00000258673.1	LINC01397	1.14921	0	6.84449
46239	ENSG00000260823.1	AC026461.3	1.1029	0	6.78516
35083	ENSG00000239203.1	AC093484.1	1.08131	0	6.75664
13501	ENSG00000173372.17	C1QA	1.07629	0	6.74993
50714	ENSG00000270550.1	IGHV3-30	1.07315	0	6.74571
16415	ENSG00000187140.5	FOXD3	1.07234	0	6.74461
40067	ENSG00000251878.1	RF00152	1.04582	0	6.70849
28253	ENSG00000228665.2	BX679664.1	1.01654	0	6.66752
25177	ENSG00000224157.1	HCG14	1.00342	0	6.64878
18141	ENSG00000199409.1	RF00019	0.994268	0	6.63556
57564	ENSG00000284341.1	AL807752.7	0.992359	0	6.63279
20900	ENSG00000207194.1	RNU6-1026P	0.991621	0	6.63172
27274	ENSG00000227188.1	MGAT3-AS1	0.95713	0	6.58064
21761	ENSG00000211959.2	IGHV4-39	0.952444	0	6.57356
56601	ENSG00000281825.1	AL355480.4	0.947008	0	6.5653
6392	ENSG00000131055.4	COX4I2	0.935965	0	6.54838
25640	ENSG00000224821.5	COL4A2-AS2	0.933143	0	6.54403
21752	ENSG00000211947.2	IGHV3-21	0.933067	0	6.54391
39627	ENSG00000251246.1	AL691442.1	0.931409	0	6.54134
47804	ENSG00000264324.1	AC006030.1	0.919823	0	6.52328
34171	ENSG00000237349.1	BX679664.2	0.918648	0	6.52144
47153	ENSG00000262533.1	AC090617.3	0.907205	0	6.50336
53160	ENSG00000274944.4	AL139260.3	1.46818	0.00632146	6.49112
35388	ENSG00000239951.1	IGKV3-20	0.897892	0	6.48847
19045	ENSG00000201451.1	RF00019	0.892859	0	6.48036
57412	ENSG00000284035.1	MIR5187	0.883658	6e-06	6.46455
21500	ENSG00000211593.2	IGKJ5	0.876504	0	6.45369
56871	ENSG00000283146.1	MIR548AU	0.870902	0	6.44444
50411	ENSG00000270008.1	AL137247.1	0.858312	0	6.42343
47572	ENSG00000263857.1	MIR4729	0.855812	0	6.41922
24329	ENSG00000222455.1	RNA5SP296	0.851562	0	6.41204
26132	ENSG00000225545.1	AL162399.1	0.851269	0	6.41154
25001	ENSG00000223890.1	AC008171.1	0.849	0	6.40769
46843	ENSG00000261655.1	AC100803.2	0.847608	0	6.40533
37363	ENSG00000244730.1	AC139451.1	0.842839	0	6.39719
35943	ENSG00000241294.1	IGKV2-24	0.836942	0	6.38706
623	ENSG00000047457.14	CP	13.4515	0.151883	6.37667
49650	ENSG00000267765.1	AC100793.3	0.825775	0	6.36768
58764	ENSG00000286235.1	AL035461.3	0.820364	0	6.35819
37212	ENSG00000244355.7	LY6G6D	0.815236	0	6.34915
24042	ENSG00000221643.1	SNORA77	0.809577	0	6.3391
49262	ENSG00000267277.1	AC024575.1	0.801188	0	6.32407
23324	ENSG00000216192.1	MIR920	0.798816	0	6.31979
48869	ENSG00000266676.1	MIR4297	0.782178	0	6.28943
8788	ENSG00000146013.11	GFRA3	0.779644	0	6.28474
52180	ENSG00000273046.1	AC012531.2	0.772117	0	6.27075
26029	ENSG00000225398.3	PGM5P4	0.77082	0	6.26832
52642	ENSG00000273932.1	MIR6877	0.766351	0	6.25993
16235	ENSG00000186377.8	CYP4X1	2.08332	0.0172542	6.25626
43339	ENSG00000256349.1	AP002748.4	0.763107	0	6.25381
31769	ENSG00000233823.1	AL356311.1	0.761012	0	6.24985
24633	ENSG00000223336.1	RNU2-6P	0.757263	0	6.24272
35742	ENSG00000240808.1	AC126389.1	0.742869	0	6.21504
36523	ENSG00000242707.3	RN7SL362P	0.741754	0	6.21287
3659	ENSG00000109321.11	AREG	0.739659	0	6.20879
2500	ENSG00000101331.16	CCM2L	0.738446	0	6.20642
58017	ENSG00000285338.1	AC091564.7	0.732732	0	6.19521
26823	ENSG00000226541.1	AL359633.1	0.73049	0	6.19079
46141	ENSG00000260679.1	AP007216.2	0.719989	0	6.1699
16861	ENSG00000189001.11	SBSN	0.719704	0	6.16933
40525	ENSG00000252544.1	RNU6-1282P	0.716231	0	6.16235
54650	ENSG00000277942.1	MIR8075	0.713967	0	6.15779
24358	ENSG00000222536.1	RNU2-39P	0.710205	0	6.15016
9698	ENSG00000153930.12	ANKFN1	1.27239	0.00791659	6.1501
17683	ENSG00000198211.8	AC092143.1	0.709913	0	6.14957
30320	ENSG00000231702.2	AL645608.3	0.705178	0	6.13992
14628	ENSG00000179144.5	GIMAP7	0.704455	0	6.13844
21745	ENSG00000211938.2	IGHV3-7	0.701695	0	6.13277
53555	ENSG00000275726.1	MIR6088	0.696925	0	6.12293
47484	ENSG00000263674.1	AC026620.1	0.696066	0	6.12115
20218	ENSG00000205517.12	RGL3	0.688475	0	6.10533
17986	ENSG00000198984.1	MIR345	0.68736	0	6.10299
21993	ENSG00000212499.1	RNA5SP300	0.680314	0	6.08813
21719	ENSG00000211897.9	IGHG3	0.676216	0	6.07941
18379	ENSG00000199944.1	RNU6-653P	0.675018	0	6.07685
49167	ENSG00000267159.2	AC005379.1	0.670994	0	6.06823
53955	ENSG00000276571.1	AC002550.2	0.666144	0	6.05776
32797	ENSG00000235301.1	HLA-Z	0.6643	0	6.05376
52178	ENSG00000273044.1	AL022334.2	0.660606	0	6.04572
47476	ENSG00000263652.1	MIR548AX	0.659112	0	6.04245
24455	ENSG00000222808.1	RNU4-47P	0.657602	0	6.03914
57066	ENSG00000283442.1	RF00015	0.653071	0	6.02917
30345	ENSG00000231739.2	GAPDHP59	0.649907	0	6.02216
45938	ENSG00000260403.1	AC120498.3	0.641173	0	6.00264
24070	ENSG00000221771.1	MIR1205	0.638087	0	5.99568
43466	ENSG00000256673.1	AC141557.1	0.636625	0	5.99237
21757	ENSG00000211955.2	IGHV3-33	0.635785	0	5.99047
41268	ENSG00000253535.5	AC120193.1	0.635541	0	5.98991
2	ENSG00000000005.6	TNMD	3.45485	0.0447311	5.98012
52899	ENSG00000274428.1	RF00003	0.627632	0	5.97185
18436	ENSG00000200095.1	RNU6-181P	0.626644	0	5.96957
27929	ENSG00000228174.7	AL162385.1	0.626353	0	5.9689
14441	ENSG00000178175.12	ZNF366	0.624733	0	5.96517
53282	ENSG00000275178.1	AC018529.1	0.622991	0	5.96114
19487	ENSG00000202408.2	RNU1-122P	0.622513	0	5.96003
47285	ENSG00000263155.6	MYZAP	0.69748	0.00120449	5.96
52493	ENSG00000273627.1	MIR4726	0.618165	0	5.94992
50045	ENSG00000268987.1	AC011462.3	0.61768	0	5.94879
19457	ENSG00000202347.1	RNU1-16P	0.616109	0	5.94511
40585	ENSG00000252637.1	RNA5SP268	0.613331	0	5.93859
45768	ENSG00000260167.1	AC093249.2	0.611503	0	5.93429
56718	ENSG00000282728.1	PGR-AS1	0.611397	0	5.93404
54983	ENSG00000278607.1	AC015819.2	0.607138	0	5.92395
18825	ENSG00000200974.1	RNU4-87P	0.605699	0	5.92053
18011	ENSG00000199069.3	MIR323A	0.604598	0	5.9179
30271	ENSG00000231622.1	RPS29P7	0.604503	0	5.91768
40678	ENSG00000252770.1	RNU7-4P	0.603327	0	5.91487
36612	ENSG00000242951.1	AC007182.2	0.602695	0	5.91336
20510	ENSG00000206698.1	RNU1-73P	0.600967	0	5.90921
54705	ENSG00000278040.1	RF02271	0.600516	0	5.90813
21963	ENSG00000212445.1	RF00554	0.600147	0	5.90724
56575	ENSG00000281593.1	AC006978.2	0.598948	0	5.90436
28062	ENSG00000228369.2	TXNDC12-AS1	0.598612	0	5.90355
39226	ENSG00000250629.1	AC091435.2	0.59859	0	5.9035
25202	ENSG00000224195.1	AC022400.1	0.59768	0	5.9013
48367	ENSG00000265590.9	C21orf59-TCP10L	0.597045	0	5.89977
13513	ENSG00000173432.12	SAA1	0.595701	0	5.89652
40718	ENSG00000252839.1	RNU6-419P	0.593741	0	5.89176
47795	ENSG00000264309.1	MIR4694	0.593679	0	5.89161
39017	ENSG00000250327.1	RPSAP70	0.591021	0	5.88514
20483	ENSG00000206660.1	RF00019	0.587818	0	5.8773
20703	ENSG00000206944.1	RNU6-708P	0.587478	0	5.87646
8245	ENSG00000142538.1	PTH2	0.587365	0	5.87619
43362	ENSG00000256400.1	AC018630.1	0.586889	0	5.87502
21079	ENSG00000207426.1	RF00019	0.585129	0	5.87068
16593	ENSG00000187959.9	CPSF4L	0.584834	0	5.86996
40803	ENSG00000252970.1	RNA5SP159	0.583169	0	5.86584
21437	ENSG00000209645.1	SNORD105	0.582495	0	5.86417
55830	ENSG00000279735.2	AC124312.4	0.580369	0	5.8589
15412	ENSG00000183134.5	PTGDR2	0.580187	0	5.85845
36389	ENSG00000242371.1	IGKV1-39	0.579894	0	5.85772
21748	ENSG00000211943.2	IGHV3-15	0.579286	0	5.8562
18844	ENSG00000201013.1	RF00019	0.578261	0	5.85365
35786	ENSG00000240925.1	RPS20P31	0.576429	0	5.84907
48551	ENSG00000265986.1	MIR4735	0.571354	0	5.83631
43527	ENSG00000256825.4	AC026786.1	0.570458	0	5.83405
48474	ENSG00000265820.1	MIR3177	0.567843	0	5.82742
40339	ENSG00000252269.1	RNU4ATAC12P	0.567273	0	5.82597
40846	ENSG00000253027.1	RF00156	0.566364	0	5.82366
47303	ENSG00000263220.1	AC015727.1	0.565063	0	5.82034
31376	ENSG00000233250.1	AC233728.1	0.558187	0	5.80268
35038	ENSG00000239079.1	RF01210	0.556668	0	5.79875
24587	ENSG00000223217.1	RNU6-938P	0.556045	0	5.79713
54446	ENSG00000277545.1	AL356752.1	0.55593	0	5.79683
20810	ENSG00000207087.1	RNU6-242P	0.554115	0	5.79211
41044	ENSG00000253270.1	AC090541.1	0.553044	0	5.78932
21173	ENSG00000207583.1	MIR606	0.552937	0	5.78904
52935	ENSG00000274501.1	AL121845.4	0.552366	0	5.78755
58490	ENSG00000285953.1	AC000120.3	0.552274	0	5.78731
26192	ENSG00000225643.1	AL606491.1	0.55143	0	5.78511
53661	ENSG00000275948.1	RF01684	0.551264	0	5.78467
50386	ENSG00000269966.1	AL136164.2	0.549738	0	5.78067
6910	ENSG00000134463.15	ECHDC3	0.54796	0	5.776
9503	ENSG00000152207.7	CYSLTR2	3.13117	0.0471957	5.77465
49319	ENSG00000267344.1	AC003070.1	0.544982	0	5.76814
31742	ENSG00000233775.1	AL109945.1	0.543352	0	5.76382
54135	ENSG00000276925.1	AC099778.2	0.542133	0	5.76057
7468	ENSG00000137440.4	FGFBP1	0.541009	0	5.75758
21430	ENSG00000208883.1	SNORD96B	0.540289	0	5.75566
41810	ENSG00000254177.1	AC079209.2	0.540175	0	5.75535
33450	ENSG00000236308.1	AL138921.2	0.539778	0	5.75429
24063	ENSG00000221745.3	MIR1197	0.539709	0	5.75411
40548	ENSG00000252582.1	RF00322	0.539328	0	5.75309
8300	ENSG00000142973.13	CYP4B1	0.538086	0	5.74977
21852	ENSG00000212242.1	RNA5SP219	0.535682	0	5.7433
52064	ENSG00000272848.2	AL135910.1	0.535419	0	5.7426
21923	ENSG00000212378.1	RF00592	0.535363	0	5.74245
42958	ENSG00000255503.1	AP001767.3	0.534936	0	5.74129
4024	ENSG00000112214.10	FHL5	4.63297	0.0766805	5.74009
36465	ENSG00000242574.9	HLA-DMB	0.533227	0	5.73668
49729	ENSG00000267986.1	AC130469.1	0.532835	0	5.73562
36591	ENSG00000242887.1	IGHJ3	0.53215	0	5.73376
18803	ENSG00000200897.1	RF00284	0.530781	0	5.73004
42889	ENSG00000255429.1	AP003400.1	0.526775	0	5.71911
44516	ENSG00000258646.1	AL049780.1	0.526301	0	5.71782
33095	ENSG00000235772.1	AP001625.2	0.524746	0	5.71355
40061	ENSG00000251869.1	SCARNA23	0.524133	0	5.71186
40103	ENSG00000251934.1	RNU6-1143P	0.523835	0	5.71104
50389	ENSG00000269970.1	AL162424.1	0.521816	0	5.70547
18071	ENSG00000199248.1	RNU6-28P	0.517851	0	5.69447
26712	ENSG00000226394.2	AC093423.1	0.511538	0	5.67677
41951	ENSG00000254352.1	AC100854.1	0.511147	0	5.67567
49126	ENSG00000267114.1	AC011481.1	0.509485	0	5.67097
18422	ENSG00000200063.1	RF00415	0.508945	0	5.66944
2236	ENSG00000100249.4	C22orf31	0.508684	0	5.6687
50605	ENSG00000270378.1	AC020891.4	0.507354	0	5.66492
50379	ENSG00000269955.2	FMC1-LUC7L2	0.506904	0	5.66364
52907	ENSG00000274447.1	AC005790.1	0.504951	0	5.65807
17490	ENSG00000197627.3	UBE2Q2P12	0.50472	0	5.65741
43730	ENSG00000257289.1	AC025423.5	0.504628	0	5.65715
47573	ENSG00000263858.1	MIR4769	0.50393	0	5.65515
43045	ENSG00000255644.1	AC010185.1	0.503303	0	5.65336
29703	ENSG00000230777.1	RPS29P5	0.502845	0	5.65204
54425	ENSG00000277511.1	AC116407.2	0.501365	0	5.64779
48395	ENSG00000265660.1	MIR4664	0.500608	0	5.64561
33919	ENSG00000236980.9	C3orf84	0.499731	0	5.64308
40214	ENSG00000252082.1	RNU6-547P	0.497586	0	5.63687
19561	ENSG00000203307.2	AL626787.1	0.496987	0	5.63514
19913	ENSG00000204528.3	PSORS1C3	0.496778	0	5.63453
47501	ENSG00000263709.1	AC024619.3	0.496387	0	5.63339
15593	ENSG00000183807.8	FAM162B	5.27128	0.096465	5.6297
10281	ENSG00000158887.16	MPZ	1.20768	0.0144398	5.62686
35011	ENSG00000238963.2	RF00096	0.491697	0	5.6197
56656	ENSG00000282206.1	AC233280.19	0.489217	0	5.6124
37227	ENSG00000244389.3	RN7SL242P	0.488102	0	5.60911
18200	ENSG00000199550.1	RF00019	0.487608	0	5.60765
19076	ENSG00000201519.1	RNU6-645P	0.487595	0	5.60761
38769	ENSG00000249944.1	AC008628.2	0.486465	0	5.60426
56349	ENSG00000280394.1	AC011471.3	0.483777	0	5.59627
539	ENSG00000037280.16	FLT4	0.736635	0.00523731	5.59527
44225	ENSG00000258260.1	AC073896.5	0.482062	0	5.59115
25956	ENSG00000225292.2	AL158212.1	0.481398	0	5.58916
38966	ENSG00000250254.2	PTTG2	0.480281	0	5.58581
56003	ENSG00000279962.1	AP001525.1	0.478127	0	5.57932
13370	ENSG00000172752.14	COL6A5	46.5883	0.966455	5.57627
53961	ENSG00000276580.1	MIR8055	0.476832	0	5.57541
40528	ENSG00000252548.1	RNU7-149P	0.476154	0	5.57336
45717	ENSG00000260096.1	DNM1P33	0.475979	0	5.57283
38005	ENSG00000248730.1	EGFLAM-AS4	0.475264	0	5.57066
50137	ENSG00000269288.1	AC092070.3	0.473765	0	5.5661
49695	ENSG00000267857.2	AL133499.1	0.470992	0	5.55763
28740	ENSG00000229391.7	HLA-DRB6	0.467387	0	5.54655
22862	ENSG00000214578.5	HMGN2P15	0.466206	0	5.5429
6413	ENSG00000131152.4	AC010531.1	0.46604	0	5.54238
34987	ENSG00000238886.1	SNORD121A	0.465636	0	5.54113
18175	ENSG00000199482.1	RNU6-633P	0.465631	0	5.54112
19433	ENSG00000202300.1	RNU6-487P	0.465631	0	5.54112
40474	ENSG00000252469.1	RNU7-160P	0.465631	0	5.54112
48342	ENSG00000265527.1	MIR5690	0.465631	0	5.54112
48663	ENSG00000266226.1	MIR4323	0.465631	0	5.54112
48710	ENSG00000266318.1	MIR5692A1	0.465631	0	5.54112
53380	ENSG00000275377.1	MIR1299	0.465631	0	5.54112
55082	ENSG00000278799.1	MIR6823	0.465631	0	5.54112
21543	ENSG00000211668.2	IGLV2-11	0.462915	0	5.53268
683	ENSG00000050555.18	LAMC3	9.13069	0.187244	5.53267
20481	ENSG00000206658.1	RNU6-1039P	0.46273	0	5.5321
40843	ENSG00000253024.1	RNU6-1238P	0.462588	0	5.53166
25924	ENSG00000225239.1	RPL21P107	0.462257	0	5.53062
31884	ENSG00000233979.1	RPL22P21	0.461523	0	5.52833
50564	ENSG00000270300.2	PHACTR2P1	0.460895	0	5.52637
49075	ENSG00000267054.1	AC008738.1	0.460664	0	5.52564
34933	ENSG00000238705.1	MIR1976	0.459661	0	5.5225
24382	ENSG00000222609.1	RNU4-69P	0.459119	0	5.5208
40684	ENSG00000252779.1	RNU6-182P	0.45824	0	5.51803
49446	ENSG00000267506.5	AC021683.2	0.457762	0	5.51652
18139	ENSG00000199405.1	SNORA1B	0.453961	0	5.5045
21742	ENSG00000211934.3	IGHV1-2	0.452604	0	5.50018
21813	ENSG00000212163.5	SNORD91A	0.450192	0	5.49247
47321	ENSG00000263293.2	AC068234.2	0.450019	0	5.49191
52859	ENSG00000274356.1	AL355987.5	0.449392	0	5.4899
42089	ENSG00000254522.1	AP001767.1	0.44935	0	5.48977
18201	ENSG00000199551.1	RNU6-545P	0.447722	0	5.48453
53920	ENSG00000276514.1	RF02271	0.447422	0	5.48356
52503	ENSG00000273650.1	AC100793.4	0.445009	0	5.47576
40785	ENSG00000252944.1	RNU6-897P	0.444936	0	5.47553
51731	ENSG00000272253.1	RNA5SP386	0.443872	0	5.47207
54853	ENSG00000278349.1	MIR6754	0.44329	0	5.47018
18567	ENSG00000200378.1	RNU5B-4P	0.443258	0	5.47007
10646	ENSG00000161905.12	ALOX15	0.442923	0	5.46899
18086	ENSG00000199290.1	RF00019	0.442806	0	5.4686
36548	ENSG00000242770.2	CD200R1L-AS1	0.442532	0	5.46771
54535	ENSG00000277713.1	MIR6856	0.442465	0	5.46749
22004	ENSG00000212526.1	RNU6-466P	0.441521	0	5.46441
17944	ENSG00000198910.13	L1CAM	2.35025	0.0432728	5.46327
57144	ENSG00000283549.1	AC007161.3	0.439695	0	5.45843
4455	ENSG00000115592.11	PRKAG3	0.439049	0	5.45631
48383	ENSG00000265635.1	MIR3612	0.435303	0	5.44395
33134	ENSG00000235829.1	TBCAP2	0.43516	0	5.44347
59453	ENSG00000286940.1	AL645933.3	0.43475	0	5.44211
20919	ENSG00000207217.1	SNORA80D	0.434589	0	5.44158
35429	ENSG00000240041.1	IGHJ4	4.52809	0.094486	5.43752
19177	ENSG00000201711.1	RNU6-1303P	0.432268	0	5.43385
25439	ENSG00000224543.4	SNRPGP15	0.432072	0	5.4332
47732	ENSG00000264175.1	MIR3189	0.431612	0	5.43166
44644	ENSG00000258788.3	CKS1BP1	3.17534	0.063816	5.42684
34352	ENSG00000237609.1	AF064858.2	0.430018	0	5.42633
19614	ENSG00000203616.2	RHOT1P2	0.429742	0	5.4254
42546	ENSG00000255045.1	AP000866.5	0.429292	0	5.42389
27179	ENSG00000227053.1	AC105446.1	0.428847	0	5.42239
52494	ENSG00000273628.1	AL354798.1	0.426654	0	5.41499
42834	ENSG00000255366.1	AC120036.4	0.426501	0	5.41448
22328	ENSG00000213384.2	EIF4E2P1	0.424241	0	5.40681
12766	ENSG00000170214.5	ADRA1B	0.423758	0	5.40517
19360	ENSG00000202150.1	RNU6-407P	0.422352	0	5.40037
33579	ENSG00000236484.2	RRM2P2	0.421115	0	5.39614
11121	ENSG00000163751.4	CPA3	5.96003	0.131594	5.39549
60511	ENSG00000288018.1	AP003120.1	0.420911	0	5.39544
20740	ENSG00000206992.1	RNU6-574P	0.420663	0	5.39459
35219	ENSG00000239528.1	RPS14P8	0.420624	0	5.39446
59965	ENSG00000287458.1	AL033519.4	0.419712	0	5.39133
51723	ENSG00000272236.1	AL645939.4	0.419643	0	5.39109
26295	ENSG00000225795.1	AC006463.1	0.419469	0	5.39049
52301	ENSG00000273258.1	AC016737.2	0.417941	0	5.38523
20184	ENSG00000205362.11	MT1A	13.6001	0.315681	5.38401
35372	ENSG00000239919.1	SNRPGP3	0.416401	0	5.3799
47850	ENSG00000264429.1	MIR3183	0.415742	0	5.37762
3205	ENSG00000105852.11	PON3	0.415571	0	5.37702
31891	ENSG00000233990.1	AL353754.1	0.414959	0	5.3749
47865	ENSG00000264468.1	MIR4520-1	0.414633	0	5.37376
40430	ENSG00000252410.1	RNU5B-3P	0.414344	0	5.37276
24629	ENSG00000223324.1	RN7SKP273	0.414224	0	5.37234
3797	ENSG00000110680.12	CALCA	0.413335	0	5.36924
36652	ENSG00000243033.2	GAPDHP47	0.412341	0	5.36577
54354	ENSG00000277387.1	MIR8058	0.411569	0	5.36306
7720	ENSG00000138722.10	MMRN1	1.44988	0.0252418	5.3625
48805	ENSG00000266531.1	MIR4706	0.41074	0	5.36015
49455	ENSG00000267517.1	LINC01855	0.410367	0	5.35884
45354	ENSG00000259617.1	AC020661.3	0.408824	0	5.35341
38131	ENSG00000248925.1	AC021087.1	0.408309	0	5.35159
42367	ENSG00000254833.1	AP001893.3	0.407529	0	5.34883
48348	ENSG00000265539.1	MIR3164	0.405791	0	5.34266
14372	ENSG00000177791.11	MYOZ1	0.4054	0	5.34127
56288	ENSG00000280321.1	AC129502.1	0.404635	0	5.33855
25350	ENSG00000224412.1	AC022022.1	0.404593	0	5.3384
32751	ENSG00000235240.1	AC026185.1	0.403725	0	5.3353
40739	ENSG00000252874.2	RF00019	0.403547	0	5.33466
46413	ENSG00000261063.1	AC009139.2	0.402858	0	5.3322
50202	ENSG00000269476.1	AC010326.2	0.402844	0	5.33215
46885	ENSG00000261717.5	AC009163.4	0.402491	0	5.33089
28146	ENSG00000228499.1	TMSB10P1	0.402136	0	5.32961
48113	ENSG00000265031.1	AC234063.1	0.401721	0	5.32812
58486	ENSG00000285947.1	AC127029.3	0.401623	0	5.32777
50855	ENSG00000270781.1	AC091133.5	0.400659	0	5.3243
5986	ENSG00000128052.10	KDR	5.53617	0.12834	5.3226
22262	ENSG00000213247.3	AL355863.1	0.399415	0	5.31982
33357	ENSG00000236165.1	PRADC1P1	0.602807	0.005125	5.31669
55087	ENSG00000278815.1	RF00006	0.398015	0	5.31475
2975	ENSG00000104833.12	TUBB4A	0.995933	0.0150408	5.3137
46031	ENSG00000260530.1	AC010551.2	0.395861	0	5.30692
57744	ENSG00000284648.1	AC097493.4	0.395467	0	5.30549
17987	ENSG00000198987.1	MIR16-2	0.394732	0	5.3028
52833	ENSG00000274312.1	AC015722.2	0.3938	0	5.29939
58431	ENSG00000285888.1	Z85996.2	0.393785	0	5.29934
4842	ENSG00000118729.11	CASQ2	0.393715	0	5.29908
13742	ENSG00000174715.7	PPIAP72	0.392953	0	5.29628
22697	ENSG00000214121.4	PRDX1P1	0.392713	0	5.2954
48652	ENSG00000266202.1	AC005697.1	0.391723	0	5.29176
27406	ENSG00000227376.1	FTH1P16	0.389713	0	5.28434
54160	ENSG00000276972.1	AC078880.5	0.389316	0	5.28287
6823	ENSG00000134028.14	ADAMDEC1	22.3472	0.564498	5.28165
29721	ENSG00000230801.1	AL160175.1	0.388968	0	5.28158
12336	ENSG00000168333.13	PPDPFL	0.388817	0	5.28102
43386	ENSG00000256473.1	AC087260.1	0.388606	0	5.28024
36446	ENSG00000242534.2	IGKV2D-28	0.388412	0	5.27951
39842	ENSG00000251546.1	IGKV1D-39	0.387819	0	5.27731
42737	ENSG00000255260.1	KC877392.1	0.387662	0	5.27673
20998	ENSG00000207320.1	RF00019	0.385966	0	5.2704
10220	ENSG00000158477.7	CD1A	0.385752	0	5.2696
5525	ENSG00000124440.15	HIF3A	0.385613	0	5.26908
53045	ENSG00000274713.1	MIR7974	0.385079	0	5.26708
31766	ENSG00000233820.2	AL589843.2	0.385001	0	5.26679
32885	ENSG00000235445.1	AC016027.3	0.383941	0	5.26281
13426	ENSG00000172987.12	HPSE2	0.980676	0.0155428	5.26279
28803	ENSG00000229497.1	AC005189.1	0.38352	0	5.26123
38522	ENSG00000249545.1	MCTP1-AS1	0.383461	0	5.26101
25286	ENSG00000224324.1	THAP5P1	0.382694	0	5.25812
56595	ENSG00000281769.1	LINC01230	0.382135	0	5.25601
25091	ENSG00000224029.1	AL450344.1	0.381832	0	5.25487
47504	ENSG00000263715.7	LINC02210-CRHR1	0.38084	0	5.25111
52948	ENSG00000274525.1	AC008443.7	0.380376	0	5.24935
34478	ENSG00000237786.1	GFOD1-AS1	0.380351	0	5.24926
21138	ENSG00000207507.1	RNU6-9	0.380048	0	5.24811
21812	ENSG00000212161.1	RF00570	0.379918	0	5.24762
40417	ENSG00000252390.1	RNU5F-4P	0.379857	0	5.24738
42812	ENSG00000255343.1	AC234917.1	0.378855	0	5.24357
48734	ENSG00000266383.1	MIR5002	0.377625	0	5.23888
34925	ENSG00000238658.1	RNU6-625P	0.377147	0	5.23706
43266	ENSG00000256176.1	AC024940.4	0.376729	0	5.23546
49487	ENSG00000267563.1	AC011471.2	0.376007	0	5.23269
57850	ENSG00000284797.1	AC008397.1	0.375016	0	5.22888
21541	ENSG00000211666.2	IGLV2-14	0.374899	0	5.22843
16622	ENSG00000188051.7	TMEM221	0.373583	0	5.22336
49412	ENSG00000267461.1	AC079210.1	0.373101	0	5.22149
42497	ENSG00000254988.1	AP002498.1	0.372538	0	5.21932
35303	ENSG00000239726.3	RN7SL688P	0.372505	0	5.21919
8819	ENSG00000146233.8	CYP39A1	0.371745	0	5.21624
56068	ENSG00000280044.1	AC099506.2	0.371522	0	5.21538
38491	ENSG00000249493.1	ANKRD20A18P	0.370991	0	5.21331
21802	ENSG00000212145.2	RF00096	0.370174	0	5.21013
23913	ENSG00000221066.1	SNORD111	0.369863	0	5.20892
51473	ENSG00000271765.1	RN7SKP299	0.36972	0	5.20836
21194	ENSG00000207613.1	MIR181C	0.369683	0	5.20822
7244	ENSG00000136237.19	RAPGEF5	1.28091	0.0248259	5.20086
44862	ENSG00000259038.1	AL121820.2	0.367721	0	5.20054
40722	ENSG00000252848.1	RNA5SP230	0.36767	0	5.20034
15027	ENSG00000181323.8	SPEM1	0.367507	0	5.1997
48151	ENSG00000265123.2	RN7SL200P	0.709764	0.009342	5.19753
3015	ENSG00000104967.7	NOVA2	0.366433	0	5.19548
20488	ENSG00000206669.1	RF00019	0.366176	0	5.19447
50801	ENSG00000270702.1	AC073657.2	0.365743	0	5.19276
11532	ENSG00000165140.10	FBP1	0.364999	0	5.18982
47171	ENSG00000262633.2	AC005670.2	0.364618	0	5.18831
24365	ENSG00000222561.1	RNU6-1025P	0.364147	0	5.18645
50430	ENSG00000270050.1	AL035427.1	0.363459	0	5.18372
4809	ENSG00000118432.12	CNR1	2.36403	0.0550881	5.18271
21871	ENSG00000212280.1	RNA5SP256	0.362615	0	5.18037
24078	ENSG00000221808.1	MIR1256	0.362592	0	5.18028
32351	ENSG00000234676.1	IFT74-AS1	0.362541	0	5.18007
27658	ENSG00000227758.1	AL645939.2	0.362157	0	5.17854
28368	ENSG00000228830.1	AL160408.2	0.361645	0	5.1765
33201	ENSG00000235933.1	LINC01779	0.361535	0	5.17606
59864	ENSG00000287355.1	AL451123.2	0.360811	0	5.17317
49601	ENSG00000267703.1	AC020917.2	0.360351	0	5.17133
9225	ENSG00000149534.9	MS4A2	0.360322	0	5.17122
30496	ENSG00000231965.4	AF131215.1	0.359969	0	5.1698
20652	ENSG00000206875.1	RNU6-761P	0.35974	0	5.16888
21037	ENSG00000207369.1	RNU6-665P	0.35974	0	5.16888
772	ENSG00000057294.14	PKP2	1.1361	0.0217169	5.16269
56710	ENSG00000282625.1	MRPL57P8	0.357995	0	5.16187
30504	ENSG00000231978.2	AL590103.1	0.357944	0	5.16166
44591	ENSG00000258731.1	AL356020.1	0.357157	0	5.15849
36411	ENSG00000242431.2	AC107398.1	0.357137	0	5.15841
42540	ENSG00000255038.1	AP006287.2	0.356337	0	5.15517
22224	ENSG00000213185.7	FAM24B	0.356235	0	5.15476
317	ENSG00000012223.12	LTF	1.07282	0.020127	5.15421
25092	ENSG00000224031.1	TCEAL3-AS1	0.355135	0	5.1503
17996	ENSG00000199023.3	MIR339	0.355002	0	5.14976
2023	ENSG00000095303.17	PTGS1	2.39268	0.0574681	5.14828
32186	ENSG00000234427.1	AL022724.1	0.353846	0	5.14505
25277	ENSG00000224311.1	AL590640.1	0.353421	0	5.14332
52427	ENSG00000273493.1	AC098479.1	0.352751	0	5.14058
37341	ENSG00000244676.5	AL109761.1	0.352508	0	5.13959
37656	ENSG00000248165.1	AC110760.1	0.352248	0	5.13852
24244	ENSG00000222249.1	RNU6-262P	0.351899	0	5.13709
37268	ENSG00000244493.1	SLC9A9-AS2	0.351747	0	5.13647
20421	ENSG00000206579.8	XKR4	0.351144	0	5.13399
53795	ENSG00000276213.1	RF00017	0.351031	0	5.13353
40448	ENSG00000252431.1	RNU6-1247P	0.350015	0	5.12934
32082	ENSG00000234271.1	Z98752.2	0.349721	0	5.12813
5451	ENSG00000124102.5	PI3	0.348449	0	5.12288
2733	ENSG00000102962.5	CCL22	1.29436	0.027246	5.11901
39452	ENSG00000250978.5	AC079467.1	0.347323	0	5.11821
51176	ENSG00000271278.1	ELOCP33	0.346767	0	5.11589
39362	ENSG00000250835.1	LSM3P4	0.346586	0	5.11514
42264	ENSG00000254717.2	GLYATL1P2	0.346382	0	5.11429
44289	ENSG00000258377.1	AL139099.1	0.825243	0.013844	5.11312
37247	ENSG00000244437.1	IGKV3-15	0.345887	0	5.11223
54322	ENSG00000277310.1	AC090246.1	0.345762	0	5.11171
23104	ENSG00000215237.6	AL592293.1	0.345044	0	5.10871
29324	ENSG00000230240.1	RPL34P19	0.344912	0	5.10816
17895	ENSG00000198829.6	SUCNR1	0.344648	0	5.10705
41685	ENSG00000254016.3	ALG1L10P	0.34435	0	5.1058
23482	ENSG00000217576.7	AL158066.1	0.344268	0	5.10546
27963	ENSG00000228222.1	AC073050.1	0.343008	0	5.10017
39060	ENSG00000250383.1	AC008871.1	0.342789	0	5.09925
47330	ENSG00000263321.1	AC024361.3	0.342739	0	5.09904
35846	ENSG00000241081.1	RPL22P2	0.342376	0	5.09751
16195	ENSG00000186204.14	CYP4F12	0.695386	0.0103659	5.09359
18736	ENSG00000200756.1	RNU6-236P	0.34117	0	5.09242
29186	ENSG00000230047.1	AC017104.2	0.340883	0	5.0912
48670	ENSG00000266240.1	MIR5091	0.340461	0	5.08942
30389	ENSG00000231808.2	LINC01388	0.340269	0	5.0886
49857	ENSG00000268400.5	AC008763.2	0.339722	0	5.08628
23438	ENSG00000217179.1	MTCYBP2	0.339466	0	5.0852
58682	ENSG00000286150.1	AC097459.1	0.338819	0	5.08244
57541	ENSG00000284292.1	AC004922.1	3.66428	0.0981975	5.08179
55338	ENSG00000279128.1	AC078925.2	0.337954	0	5.07875
36943	ENSG00000243770.3	RN7SL65P	0.337521	0	5.07691
2287	ENSG00000100368.14	CSF2RB	3.16253	0.0837001	5.07688
47006	ENSG00000261949.5	GFY	0.336979	0	5.07459
11513	ENSG00000165072.10	MAMDC2	8.84249	0.252982	5.07141
55828	ENSG00000279733.1	AP001642.1	0.335788	0	5.06948
13761	ENSG00000174808.12	BTC	0.335051	0	5.06631
54975	ENSG00000278596.1	MIR6077	0.335027	0	5.06621
19520	ENSG00000202479.1	RF00016	0.334564	0	5.06421
18042	ENSG00000199161.1	MIR126	0.334159	0	5.06246
49984	ENSG00000268797.1	AC008537.1	0.334035	0	5.06193
29261	ENSG00000230157.1	ATP5MC1P1	0.333354	0	5.05898
40095	ENSG00000251919.1	RNU7-105P	0.332951	0	5.05724
21547	ENSG00000211673.2	IGLV3-1	0.332259	0	5.05424
29687	ENSG00000230747.1	AC021188.1	0.332174	0	5.05387
16727	ENSG00000188505.5	NCCRP1	1.89478	0.047053	5.05359
40422	ENSG00000252397.1	RNU5A-4P	0.331395	0	5.05048
51875	ENSG00000272508.1	AL136982.6	0.679739	0.010517	5.05009
56340	ENSG00000280382.1	AC096920.1	0.331024	0	5.04886
18474	ENSG00000200183.1	RNU6-238P	0.330939	0	5.04849
5615	ENSG00000125144.13	MT1G	0.330495	0	5.04656
18224	ENSG00000199598.1	RNU6-859P	0.649853	0.009672	5.0459
51898	ENSG00000272555.1	AC009974.1	0.330206	0	5.04529
49416	ENSG00000267466.1	AC021683.1	0.979573	0.019678	5.04469
2489	ENSG00000101282.9	RSPO4	5.29004	0.150366	5.04384
16242	ENSG00000186417.14	GLDN	4.20217	0.117515	5.04239
53141	ENSG00000274902.1	AC004241.2	0.328948	0	5.03979
58381	ENSG00000285837.1	AC024598.1	0.328112	0	5.03612
8317	ENSG00000143125.6	PROK1	0.327691	0	5.03426
49052	ENSG00000267024.1	AC008747.1	0.327671	0	5.03418
21746	ENSG00000211941.3	IGHV3-11	0.327156	0	5.03191
16876	ENSG00000189056.14	RELN	1.94406	0.0496061	5.02747
28651	ENSG00000229263.1	AC004691.1	0.326027	0	5.02692
52052	ENSG00000272829.1	AC002470.1	0.325745	0	5.02567
38599	ENSG00000249685.1	AC079921.2	0.32543	0	5.02428
19333	ENSG00000202063.1	RNA5SP79	0.32466	0	5.02086
38105	ENSG00000248884.1	AC010280.2	0.324427	0	5.01982
12549	ENSG00000169224.13	GCSAML	0.323804	0	5.01705
43476	ENSG00000256694.1	AC026369.2	0.323722	0	5.01668
57895	ENSG00000284952.1	AC104472.3	0.323422	0	5.01535
38229	ENSG00000249077.1	AL158068.1	0.323271	0	5.01467
54191	ENSG00000277039.1	RF00017	0.323191	0	5.01432
20972	ENSG00000207290.1	RF00019	0.322674	0	5.01201
35470	ENSG00000240143.1	AL023653.1	0.322607	0	5.01171
13500	ENSG00000173369.16	C1QB	0.322488	0	5.01117
50978	ENSG00000270975.1	MAGOH3P	0.322226	0	5.01
12968	ENSG00000171056.8	SOX7	3.11	0.086586	5.00896
7301	ENSG00000136546.16	SCN7A	2.07667	0.0545269	5.00823
28597	ENSG00000229195.1	AC009495.1	0.679563	0.011127	5.00745
45000	ENSG00000259194.1	AC020891.1	0.321125	0	5.00506
40831	ENSG00000253006.1	RN7SKP283	0.319044	0	4.99568
16999	ENSG00000196136.17	SERPINA3	2.17876	0.0585446	4.99032
14760	ENSG00000179915.23	NRXN1	0.423329	0.00331875	4.99025
33035	ENSG00000235669.1	AC004593.1	0.317423	0	4.98833
40303	ENSG00000252217.1	RF00019	0.316892	0	4.98592
18347	ENSG00000199881.1	RF00019	0.31639	0	4.98363
45242	ENSG00000259477.1	AC012653.1	0.316256	0	4.98302
58353	ENSG00000285807.1	AL353768.2	0.315734	0	4.98064
42476	ENSG00000254960.2	KIRREL3-AS2	0.315448	0	4.97933
44402	ENSG00000258510.2	AC007954.1	0.315133	0	4.97789
28962	ENSG00000229728.1	AL136531.1	1.15481	0.026734	4.97439
13200	ENSG00000172005.11	MAL	0.313839	0	4.97195
13168	ENSG00000171864.5	PRND	0.892196	0.018456	4.97056
60129	ENSG00000287627.1	AL359704.3	0.313499	0	4.97039
51520	ENSG00000271858.5	Z84492.1	0.313472	0	4.97027
14718	ENSG00000179639.10	FCER1A	1.48496	0.037485	4.9668
40062	ENSG00000251870.1	RNU2-69P	0.311973	0	4.96335
52570	ENSG00000273778.1	MIR6765	0.311313	0	4.96029
18132	ENSG00000199394.1	RNU6-600P	0.310425	0	4.95617
18480	ENSG00000200201.1	RF00019	0.310421	0	4.95615
18557	ENSG00000200356.1	RNU6-833P	0.310421	0	4.95615
18796	ENSG00000200887.1	RNU6-598P	0.310421	0	4.95615
18976	ENSG00000201317.1	RNU4-59P	0.310421	0	4.95615
19491	ENSG00000202414.1	RF00019	0.310421	0	4.95615
21181	ENSG00000207595.1	MIR181A2	0.310421	0	4.95615
21411	ENSG00000208013.3	MIR652	0.310421	0	4.95615
23901	ENSG00000221039.3	MIR1286	0.310421	0	4.95615
24437	ENSG00000222760.1	RNU4-53P	0.310421	0	4.95615
39561	ENSG00000251155.2	SEPT14P4	0.310421	0	4.95615
40535	ENSG00000252556.1	RNU6-256P	0.310421	0	4.95615
47881	ENSG00000264497.1	AC090616.4	0.310421	0	4.95615
48037	ENSG00000264834.1	AC099677.5	0.310421	0	4.95615
48042	ENSG00000264850.1	MIR4310	0.310421	0	4.95615
48620	ENSG00000266144.1	MIR4654	0.310421	0	4.95615
56997	ENSG00000283346.1	MIR6511B2	0.310421	0	4.95615
57747	ENSG00000284651.1	AP000553.6	0.310421	0	4.95615
59838	ENSG00000287328.1	AC135626.2	0.310421	0	4.95615
58197	ENSG00000285645.1	AL133410.3	0.309995	0	4.95417
54286	ENSG00000277233.1	RF00017	0.444466	0.004342	4.95375
2047	ENSG00000095917.14	TPSD1	0.309734	0	4.95296
35347	ENSG00000239856.3	RN7SL225P	0.309379	0	4.9513
40721	ENSG00000252847.1	RNU2-46P	0.309047	0	4.94975
3562	ENSG00000108602.18	ALDH3A1	0.308259	0	4.94607
31119	ENSG00000232878.3	DPYD-AS1	0.307626	0	4.94311
8776	ENSG00000145936.9	KCNMB1	0.307473	0	4.94239
40687	ENSG00000252783.1	RNU6-835P	0.307436	0	4.94221
19297	ENSG00000201987.1	RF00019	0.307377	0	4.94194
10303	ENSG00000159167.12	STC1	7.57352	0.236558	4.94097
36443	ENSG00000242527.1	AC100771.1	0.307083	0	4.94056
30085	ENSG00000231355.1	AP000302.1	0.306226	0	4.93652
15657	ENSG00000184113.9	CLDN5	2.52188	0.0724305	4.93518
59318	ENSG00000286803.1	AL109824.1	0.304593	0	4.92881
54279	ENSG00000277218.1	AL139123.1	0.304284	0	4.92735
32813	ENSG00000235328.1	AC006946.1	0.303796	0	4.92503
8348	ENSG00000143248.13	RGS5	93.0582	3.05443	4.92444
60601	ENSG00000288109.1	AC079331.3	0.303366	0	4.92299
21985	ENSG00000212485.1	RNU6-1197P	0.303168	0	4.92205
55595	ENSG00000279447.1	AL118508.3	0.30303	0	4.92139
41937	ENSG00000254338.1	MAFA-AS1	0.302976	0	4.92113
53033	ENSG00000274691.1	AL157834.3	0.302886	0	4.9207
27627	ENSG00000227714.1	MTND6P18	0.302857	0	4.92056
18788	ENSG00000200874.1	RF00019	0.302812	0	4.92035
134	ENSG00000006377.11	DLX6	0.302401	0	4.91839
561	ENSG00000039537.13	C6	0.446896	0.00480434	4.91585
57022	ENSG00000283383.1	AC108477.1	0.301568	0	4.91441
37103	ENSG00000244116.3	IGKV2-28	0.301267	0	4.91297
44481	ENSG00000258604.1	AL161668.4	0.300335	0	4.9085
21240	ENSG00000207701.1	MIR597	0.29922	0	4.90313
47856	ENSG00000264444.1	SDHCP1	0.297992	0	4.8972
29349	ENSG00000230274.1	PGAM1P3	0.297509	0	4.89486
20526	ENSG00000206715.1	RNU6-444P	0.297486	0	4.89475
24584	ENSG00000223208.1	RNU6-1217P	0.297485	0	4.89475
29668	ENSG00000230718.1	AC114878.1	0.297415	0	4.89441
26560	ENSG00000226169.1	AL121885.1	0.297343	0	4.89406
20699	ENSG00000206937.1	SNORA70B	0.296662	0	4.89075
47259	ENSG00000263020.6	AL662899.2	0.318435	0.000739324	4.89002
12190	ENSG00000167768.4	KRT1	10.8402	0.355667	4.88972
40541	ENSG00000252568.1	RNU7-28P	0.2954	0	4.8846
31965	ENSG00000234109.1	RPL7P36	0.294694	0	4.88115
54860	ENSG00000278374.1	RF00015	0.294533	0	4.88036
34978	ENSG00000238840.1	RF00096	1.25685	0.032679	4.88015
21199	ENSG00000207619.1	MIR585	0.293928	0	4.87739
1170	ENSG00000071991.8	CDH19	1.9608	0.0567777	4.87593
17845	ENSG00000198732.10	SMOC1	0.650079	0.0121752	4.87359
21030	ENSG00000207362.1	RNU6-422P	0.293014	0	4.8729
47355	ENSG00000263389.1	MIR3973	0.293014	0	4.8729
27212	ENSG00000227094.1	AL512785.1	0.292408	0	4.86991
49693	ENSG00000267852.1	AC119396.2	0.291607	0	4.86595
48699	ENSG00000266302.6	AC098850.3	0.291497	0	4.86541
28231	ENSG00000228629.2	AC092295.1	0.290132	0	4.85864
45562	ENSG00000259887.1	AC068987.1	0.289946	0	4.85771
19039	ENSG00000201441.1	RNU6-646P	0.289921	0	4.85759
58619	ENSG00000286086.1	AC099661.1	0.289891	0	4.85744
24515	ENSG00000222990.1	RNU4-22P	0.289851	0	4.85724
54339	ENSG00000277352.1	AP001065.2	0.289037	0	4.85318
21560	ENSG00000211687.1	TRGJ2	0.288691	0	4.85145
40239	ENSG00000252121.1	RNU6-970P	0.288662	0	4.85131
28893	ENSG00000229635.1	AL137159.1	0.288594	0	4.85097
29592	ENSG00000230609.1	AL513185.2	0.287903	0	4.84751
53355	ENSG00000275334.1	MIR5787	0.287845	0	4.84722
16084	ENSG00000185837.3	HDHD5-AS1	0.287545	0	4.84572
5934	ENSG00000127533.3	F2RL3	0.737796	0.015673	4.8449
52950	ENSG00000274529.5	SEBOX	0.287043	0	4.84319
40697	ENSG00000252804.1	RNU6-958P	0.286993	0	4.84294
34521	ENSG00000237853.6	NFIA-AS1	0.286273	0	4.83932
36004	ENSG00000241456.1	AC005996.1	0.286203	0	4.83897
38701	ENSG00000249848.1	AC112673.1	0.286127	0	4.83858
53419	ENSG00000275453.2	MIR548O2	0.28603	0	4.83809
21690	ENSG00000211865.1	TRAJ24	0.285784	0	4.83685
35102	ENSG00000239246.3	AC008026.1	0.285767	0	4.83677
18648	ENSG00000200556.1	RNU6-103P	0.285761	0	4.83674
10470	ENSG00000160307.10	S100B	1.30674	0.0357553	4.83589
55958	ENSG00000279903.1	AP006248.3	2.49408	0.077352	4.83552
24700	ENSG00000223458.2	LMO7DN-IT1	0.285277	0	4.83429
46648	ENSG00000261393.1	AC007493.2	0.28473	0	4.83152
6447	ENSG00000131409.13	LRRC4B	2.36661	0.0731554	4.83087
45965	ENSG00000260441.5	AC020978.2	0.28457	0	4.83071
48577	ENSG00000266043.1	MIR3649	0.284552	0	4.83062
21218	ENSG00000207642.1	MIR571	1.02018	0.025871	4.82987
19443	ENSG00000202322.1	RNA5SP131	0.284335	0	4.82952
26085	ENSG00000225479.1	PLCB1-IT1	0.284274	0	4.82921
11549	ENSG00000165197.5	VEGFD	1.02062	0.0259539	4.82716
53277	ENSG00000275166.1	MIR6814	0.283813	0	4.82687
18529	ENSG00000200298.1	RF00019	0.283612	0	4.82585
38606	ENSG00000249693.2	THEGL	0.283513	0	4.82534
43566	ENSG00000256947.1	AP002518.2	0.28317	0	4.8236
18163	ENSG00000199466.1	RF00019	0.283031	0	4.82289
28741	ENSG00000229393.1	AL139246.4	0.282942	0	4.82243
29582	ENSG00000230597.1	AL136164.1	0.282642	0	4.8209
18057	ENSG00000199217.1	RNU6-1123P	0.2826	0	4.82069
1080	ENSG00000069535.14	MAOB	4.56418	0.152421	4.81255
49255	ENSG00000267269.1	AC010776.1	0.280925	0	4.81211
34864	ENSG00000238419.1	RNU7-186P	0.280857	0	4.81176
18277	ENSG00000199732.1	RF00019	0.279987	0	4.80729
20519	ENSG00000206708.1	RNU6-1227P	0.279959	0	4.80714
5811	ENSG00000126262.4	FFAR2	0.279869	0	4.80668
21565	ENSG00000211692.1	TRGJP1	0.279379	0	4.80415
27365	ENSG00000227309.1	AC140076.1	0.279035	0	4.80237
46712	ENSG00000261472.1	AC084064.1	0.278934	0	4.80185
55075	ENSG00000278783.1	MIR6071	0.278583	0	4.80004
22628	ENSG00000213970.4	AC006122.1	0.406372	0.00458984	4.79976
3065	ENSG00000105255.11	FSD1	0.278461	0	4.7994
601	ENSG00000043591.5	ADRB1	0.278378	0	4.79897
24457	ENSG00000222821.1	RNU4-27P	0.278039	0	4.79722
38147	ENSG00000248949.1	AC122719.1	0.277935	0	4.79668
22016	ENSG00000212542.1	RNA5SP496	0.27767	0	4.7953
27830	ENSG00000228039.3	AC253536.2	0.277423	0	4.79402
26015	ENSG00000225378.1	AC015977.2	0.277298	0	4.79337
52027	ENSG00000272783.1	AC147067.2	0.277123	0	4.79245
21503	ENSG00000211596.3	IGKJ2	0.276924	0	4.79142
53192	ENSG00000275005.1	AL354950.1	0.27681	0	4.79082
34846	ENSG00000238366.1	RF00019	1.40617	0.040987	4.7855
18609	ENSG00000200473.1	RNA5SP507	0.275787	0	4.78548
47186	ENSG00000262692.1	AC116914.2	0.275752	0	4.7853
47751	ENSG00000264217.2	RPL35AP25	0.275616	0	4.78459
54689	ENSG00000278009.1	AL139099.3	0.275339	0	4.78314
11117	ENSG00000163739.4	CXCL1	53.8955	1.95631	4.7766
18723	ENSG00000200731.1	RNU1-124P	0.274026	0	4.77624
42255	ENSG00000254706.3	AL512785.2	0.273875	0	4.77545
28817	ENSG00000229521.2	MYCBP2-AS2	0.273794	0	4.77502
28050	ENSG00000228353.1	AL450322.1	0.27323	0	4.77204
38072	ENSG00000248831.2	AC008638.1	0.273141	0	4.77157
45897	ENSG00000260345.1	AC009052.1	0.271968	0	4.76537
48423	ENSG00000265719.1	MIR4681	0.271618	0	4.76351
38629	ENSG00000249737.1	AC020980.1	0.271449	0	4.76261
49651	ENSG00000267766.1	AC022726.1	0.271431	0	4.76251
21713	ENSG00000211890.4	IGHA2	0.27113	0	4.76091
25733	ENSG00000224958.6	PGM5-AS1	0.271074	0	4.76062
4226	ENSG00000113749.7	HRH2	0.471439	0.00739803	4.76007
38136	ENSG00000248930.1	AC020893.1	0.270548	0	4.75781
36744	ENSG00000243280.2	AC093663.2	1.37954	0.040997	4.75763
16798	ENSG00000188765.7	TMSB4XP2	0.270509	0	4.7576
18252	ENSG00000199674.1	RNU6-862P	0.270509	0	4.7576
23947	ENSG00000221269.1	MIR1302-8	0.270406	0	4.75706
12147	ENSG00000167641.11	PPP1R14A	1.03427	0.0282752	4.75606
30228	ENSG00000231559.1	Z95118.1	0.270204	0	4.75598
37906	ENSG00000248572.6	EGFLAM-AS2	0.269607	0	4.75279
15339	ENSG00000182836.10	PLCXD3	0.269556	0	4.75251
22717	ENSG00000214185.3	XPOTP1	0.269514	0	4.75229
34901	ENSG00000238560.1	RF00019	0.269336	0	4.75134
57118	ENSG00000283515.1	AC020915.5	1.71966	0.0539138	4.74985
55514	ENSG00000279353.1	AP001324.3	0.269009	0	4.74958
10430	ENSG00000160180.15	TFF3	0.268827	0	4.74861
11425	ENSG00000164736.6	SOX17	3.86551	0.133833	4.74819
3812	ENSG00000110799.13	VWF	7.57583	0.272191	4.74666
24545	ENSG00000223080.1	RF00019	0.26811	0	4.74475
54456	ENSG00000277563.1	AC063961.1	0.268091	0	4.74465
32206	ENSG00000234457.1	AC006960.1	0.267814	0	4.74316
8950	ENSG00000147246.10	HTR2C	0.267692	0	4.7425
56654	ENSG00000282173.1	TRBJ1-5	0.266962	0	4.73856
45414	ENSG00000259688.1	AC019288.1	0.266768	0	4.73751
52311	ENSG00000273272.2	U62317.4	0.266587	0	4.73653
13916	ENSG00000175591.11	P2RY2	0.266532	0	4.73624
42396	ENSG00000254864.1	AC107884.2	0.266397	0	4.73551
43274	ENSG00000256196.2	AP003721.1	0.266368	0	4.73535
14663	ENSG00000179344.16	HLA-DQB1	0.266213	0	4.73451
54383	ENSG00000277450.1	AC002094.4	0.265425	0	4.73023
36823	ENSG00000243480.7	AMY2A	0.264401	0	4.72465
13650	ENSG00000174175.17	SELP	2.53873	0.0860495	4.72419
24684	ENSG00000223430.1	AC011243.1	0.369513	0.00399	4.72316
59829	ENSG00000287319.1	AC079822.1	1.21267	0.035942	4.72223
36694	ENSG00000243136.3	RN7SL22P	0.263684	0	4.72074
48092	ENSG00000264978.2	RN7SL630P	0.262865	0	4.71625
42241	ENSG00000254691.1	AP002812.3	0.262815	0	4.71598
51659	ENSG00000272123.1	AC008966.2	0.262795	0	4.71587
20553	ENSG00000206747.1	RNU6-245P	0.262552	0	4.71453
14734	ENSG00000179776.19	CDH5	5.96789	0.217557	4.71292
44278	ENSG00000258359.1	PCNPP1	0.262126	0	4.71219
48967	ENSG00000266905.1	AC114684.1	0.26177	0	4.71023
46527	ENSG00000261219.1	AC090651.1	0.261703	0	4.70986
41834	ENSG00000254207.1	AC100797.1	0.261304	0	4.70766
47542	ENSG00000263785.1	MIR3182	0.261148	0	4.7068
25034	ENSG00000223946.1	AL513008.1	0.260741	0	4.70455
20980	ENSG00000207298.1	RNU6-83P	0.260534	0	4.7034
50927	ENSG00000270896.1	AL645939.3	0.260328	0	4.70226
57915	ENSG00000285000.1	AC008581.2	0.260326	0	4.70225
54816	ENSG00000278265.1	MIR6770-1	0.259654	0	4.69852
4632	ENSG00000116833.14	NR5A2	0.454417	0.00751839	4.69707
37113	ENSG00000244139.3	RN7SL397P	0.259383	0	4.69701
31736	ENSG00000233764.1	MTCO1P20	0.259262	0	4.69634
41956	ENSG00000254362.1	AC011726.3	0.257957	0	4.68906
21017	ENSG00000207343.1	RNU6-225P	0.257679	0	4.6875
58690	ENSG00000286158.1	AL034548.2	0.257615	0	4.68714
43181	ENSG00000255986.6	MT1JP	0.257392	0	4.6859
16933	ENSG00000189292.16	ALKAL2	3.26141	0.116838	4.68443
23347	ENSG00000216475.1	AL024474.1	0.257108	0	4.6843
48048	ENSG00000264864.1	MIR3613	0.2569	0	4.68313
52639	ENSG00000273923.1	AC104260.1	0.25686	0	4.68291
29720	ENSG00000230799.1	AC007279.1	0.256829	0	4.68274
54172	ENSG00000277003.1	AC026468.1	0.25675	0	4.68229
35566	ENSG00000240392.1	RPL9P3	0.256434	0	4.68052
52169	ENSG00000273025.1	AC009690.3	0.255451	0	4.67497
21662	ENSG00000211835.1	TRAJ56	0.255346	0	4.67438
26296	ENSG00000225796.2	MTND4P23	0.255221	0	4.67368
54005	ENSG00000276668.1	AC104237.3	0.25517	0	4.67339
18857	ENSG00000201034.1	RF00019	0.255098	0	4.67298
18556	ENSG00000200355.1	RF00139	0.255074	0	4.67284
54236	ENSG00000277135.1	AC012409.3	0.255045	0	4.67268
3533	ENSG00000108452.1	ZNF29P	0.254988	0	4.67236
48595	ENSG00000266088.6	AC004585.1	0.254955	0	4.67217
20636	ENSG00000206852.1	RNU6-895P	0.254667	0	4.67054
40209	ENSG00000252074.1	RNU6-416P	0.254665	0	4.67053
50671	ENSG00000270477.1	AL033523.2	0.254626	0	4.67031
39623	ENSG00000251237.1	B3GNTL1P1	0.254566	0	4.66997
43391	ENSG00000256484.1	AC140118.1	0.254405	0	4.66906
10672	ENSG00000162040.6	HS3ST6	1.06282	0.031866	4.66597
37435	ENSG00000245688.1	AC008659.1	0.253791	0	4.66557
2248	ENSG00000100290.3	BIK	0.253788	0	4.66555
24474	ENSG00000222872.1	RNU4-78P	0.253757	0	4.66538
960	ENSG00000066056.14	TIE1	2.23422	0.0781884	4.66304
21944	ENSG00000212411.1	RF00105	0.253247	0	4.66247
31538	ENSG00000233482.1	AC093579.1	0.253099	0	4.66163
60152	ENSG00000287652.1	AC000082.1	0.252724	0	4.65949
11770	ENSG00000166148.3	AVPR1A	16.8567	0.657631	4.65813
56989	ENSG00000283337.1	RF00026	0.252413	0	4.65771
46625	ENSG00000261359.2	PYCARD-AS1	0.252367	0	4.65745
11060	ENSG00000163599.17	CTLA4	0.251891	0	4.65473
31716	ENSG00000233729.1	NCKAP5-AS1	0.251729	0	4.6538
57982	ENSG00000285215.2	AC241377.4	0.275553	0.000947197	4.6537
59414	ENSG00000286900.1	AL590235.2	0.251419	0	4.65202
25120	ENSG00000224067.2	AL354877.1	0.251418	0	4.65202
56487	ENSG00000280987.4	MATR3	31.9102	1.25957	4.65161
18576	ENSG00000200394.1	SNORA38B	0.25118	0	4.65065
56372	ENSG00000280420.1	AC005355.2	0.251094	0	4.65016
42563	ENSG00000255067.1	AC013549.3	0.250781	0	4.64836
36177	ENSG00000241886.1	AC112496.1	0.250767	0	4.64828
23709	ENSG00000219470.1	AL355802.1	0.250765	0	4.64826
18937	ENSG00000201239.1	RF00019	0.2506	0	4.64731
48892	ENSG00000266721.1	MIR5695	0.250163	0	4.6448
18712	ENSG00000200706.1	RF00279	0.250061	0	4.64421
20054	ENSG00000204904.7	LINC01545	0.249738	0	4.64234
54610	ENSG00000277866.1	AC022106.2	0.249731	0	4.6423
29675	ENSG00000230729.1	AL160270.1	0.24972	0	4.64224
60386	ENSG00000287892.1	AC090907.3	0.249472	0	4.64081
31664	ENSG00000233661.1	SPIN4-AS1	0.249464	0	4.64076
35293	ENSG00000239705.2	AL354710.2	0.249418	0	4.64049
12699	ENSG00000169896.18	ITGAM	0.249065	0	4.63845
56178	ENSG00000280181.1	AC025262.2	0.248983	0	4.63798
42722	ENSG00000255243.1	AC099687.1	0.248945	0	4.63776
43214	ENSG00000256050.2	AL583722.1	0.248788	0	4.63684
50069	ENSG00000269050.1	AC011455.1	0.248655	0	4.63607
54143	ENSG00000276945.1	AC008498.1	0.248454	0	4.63491
17910	ENSG00000198848.12	CES1	6.11464	0.236179	4.63449
2286	ENSG00000100365.16	NCF4	0.248239	0	4.63366
36988	ENSG00000243871.3	RN7SL487P	0.248156	0	4.63318
23986	ENSG00000221445.3	MIR1301	0.247958	0	4.63202
4332	ENSG00000114812.13	VIPR1	0.400671	0.0061665	4.63134
51940	ENSG00000272632.1	AC097504.2	0.247516	0	4.62945
34163	ENSG00000237338.1	FTCD-AS1	0.247468	0	4.62917
6018	ENSG00000128340.15	RAC2	0.247303	0	4.62821
44290	ENSG00000258378.1	AL139021.1	0.247223	0	4.62774
34960	ENSG00000238785.1	RNU7-92P	0.247111	0	4.62709
40263	ENSG00000252157.1	RNU6-479P	0.246858	0	4.62561
54542	ENSG00000277726.4	AL109811.3	0.246756	0	4.62501
48086	ENSG00000264966.1	MIR5094	0.24651	0	4.62357
51577	ENSG00000271969.1	U47924.1	0.246265	0	4.62214
38640	ENSG00000249751.4	ECSCR	4.46495	0.171437	4.6211
55048	ENSG00000278733.1	AC022079.2	0.245978	0	4.62046
34197	ENSG00000237387.1	AL022329.2	0.245514	0	4.61773
40168	ENSG00000252021.1	RF00019	0.245145	0	4.61556
34830	ENSG00000238295.1	RF01210	0.24476	0	4.6133
18046	ENSG00000199172.3	MIR331	0.244378	0	4.61104
29001	ENSG00000229782.1	AC118754.2	0.244142	0	4.60965
28020	ENSG00000228314.1	CYP4F29P	0.24398	0	4.60869
53389	ENSG00000275391.1	MIR6770-3	0.243971	0	4.60864
21111	ENSG00000207467.1	RF00019	0.243065	0	4.60327
36817	ENSG00000243466.1	IGKV1-5	0.243027	0	4.60304
56256	ENSG00000280278.1	AC009108.5	0.243006	0	4.60292
23909	ENSG00000221059.1	RNU6ATAC6P	0.24267	0	4.60092
25073	ENSG00000224001.2	AL360081.1	0.242464	0	4.5997
21539	ENSG00000211664.3	IGLV2-18	0.242331	0	4.59891
40499	ENSG00000252505.1	RF00156	0.242318	0	4.59883
56224	ENSG00000280237.3	MIR4697HG	0.242006	0	4.59697
40777	ENSG00000252933.1	RNU6-1223P	0.24177	0	4.59556
46464	ENSG00000261130.5	AC140504.1	0.241673	0	4.59498
52658	ENSG00000273965.1	AC243654.1	0.241556	0	4.59429
26829	ENSG00000226548.1	AC016722.1	0.241385	0	4.59326
31624	ENSG00000233603.1	JTBP1	0.241299	0	4.59275
52074	ENSG00000272864.1	AC135803.1	0.240919	0	4.59048
13336	ENSG00000172551.11	MUCL1	0.987995	0.0310116	4.5904
20467	ENSG00000206638.1	RNU6-672P	0.240796	0	4.58974
20799	ENSG00000207072.1	RNU6-39P	0.240794	0	4.58973
18909	ENSG00000201164.1	RNU4-36P	0.24036	0	4.58712
21419	ENSG00000208025.1	MIR591	0.240167	0	4.58597
25381	ENSG00000224459.1	SLC25A34-AS1	0.24004	0	4.5852
23685	ENSG00000219298.1	AL355497.1	0.239999	0	4.58496
58220	ENSG00000285668.1	AC126544.2	0.239942	0	4.58461
32085	ENSG00000234274.1	COX7BP2	0.239871	0	4.58419
39111	ENSG00000250458.2	AC093767.1	0.23978	0	4.58364
9726	ENSG00000154133.14	ROBO4	1.1572	0.0382864	4.58288
54659	ENSG00000277958.1	RF00017	0.23942	0	4.58147
13251	ENSG00000172236.17	TPSAB1	4.95361	0.196917	4.58136
59843	ENSG00000287333.1	AL161447.2	0.239274	0	4.58059
23792	ENSG00000220154.2	AL355796.1	0.238822	0	4.57786
4353	ENSG00000115008.5	IL1A	0.238588	0	4.57645
16537	ENSG00000187758.8	ADH1A	0.772073	0.0224304	4.57332
7006	ENSG00000135063.19	FAM189A2	0.237934	0	4.57249
26749	ENSG00000226441.2	PLCL2-AS1	0.237621	0	4.57059
48666	ENSG00000266232.1	MIR3178	0.70399	0.019711	4.56649
5694	ENSG00000125695.12	AC046185.1	0.236926	0	4.56636
5638	ENSG00000125363.14	AMELX	0.236812	0	4.56567
45892	ENSG00000260340.1	LINC02176	0.236449	0	4.56346
8798	ENSG00000146070.16	PLA2G7	0.23634	0	4.56279
45366	ENSG00000259631.1	AC104316.2	0.236148	0	4.56162
43444	ENSG00000256630.1	AC090424.1	0.235557	0	4.558
20580	ENSG00000206781.1	RF00019	0.235538	0	4.55789
58987	ENSG00000286463.1	AP002755.1	0.23538	0	4.55692
56887	ENSG00000283172.1	MIR548D1	0.235216	0	4.55591
36787	ENSG00000243384.1	AC119424.1	0.235033	0	4.55479
24576	ENSG00000223188.1	RF00019	0.234996	0	4.55456
44040	ENSG00000257900.2	AL162632.1	0.234885	0	4.55388
28463	ENSG00000228983.9	SLC47A1P1	0.234808	0	4.55341
32494	ENSG00000234881.1	PIGFP2	0.234604	0	4.55216
1925	ENSG00000091409.15	ITGA6	8.13114	0.336629	4.55199
44608	ENSG00000258748.1	AL359399.1	0.234495	0	4.55149
58931	ENSG00000286407.1	AC004863.1	0.234271	0	4.55011
22920	ENSG00000214760.3	RPL21P1	0.23412	0	4.54918
30641	ENSG00000232173.2	OR2H5P	0.233986	0	4.54835
13843	ENSG00000175206.10	NPPA	0.23372	0	4.54671
5717	ENSG00000125810.10	CD93	10.9756	0.460004	4.54548
19873	ENSG00000204424.9	LY6G6F	0.233495	0	4.54532
49788	ENSG00000268163.1	AC004076.1	0.233452	0	4.54505
10225	ENSG00000158485.10	CD1B	0.233205	0	4.54353
53887	ENSG00000276434.1	AL136221.1	0.232968	0	4.54206
24575	ENSG00000223181.1	RNU6-1199P	0.232815	0	4.54111
47070	ENSG00000262179.2	MYMX	0.232356	0	4.53826
32021	ENSG00000234181.1	AL353795.2	0.23214	0	4.53692
20691	ENSG00000206925.1	RF00019	0.232129	0	4.53685
12592	ENSG00000169403.12	PTAFR	0.544933	0.0134763	4.5368
34159	ENSG00000237330.3	RNF223	0.231835	0	4.53503
38331	ENSG00000249241.1	LINC02265	0.231761	0	4.53457
16694	ENSG00000188368.9	PRR19	0.231663	0	4.53395
39764	ENSG00000251437.1	NDUFS5P4	0.231355	0	4.53204
56025	ENSG00000279993.1	AC078925.3	0.231325	0	4.53185
16528	ENSG00000187730.9	GABRD	0.230919	0	4.52932
20957	ENSG00000207270.1	RNU6-601P	0.23064	0	4.52757
44539	ENSG00000258672.1	AL160313.2	0.230622	0	4.52746
30671	ENSG00000232216.1	IGHV3-43	0.230312	0	4.52552
30160	ENSG00000231466.2	AL022324.2	0.230229	0	4.525
27821	ENSG00000228028.2	AC069257.1	0.22974	0	4.52193
55592	ENSG00000279444.1	AC135584.1	1.24262	0.044129	4.52083
52689	ENSG00000274017.1	RF00017	0.229199	0	4.51853
14659	ENSG00000179314.14	WSCD1	0.229096	0	4.51788
53027	ENSG00000274678.1	AC106886.3	0.228982	0	4.51716
22337	ENSG00000213400.3	RPL12P18	0.228756	0	4.51574
31427	ENSG00000233328.3	PFN1P1	0.228229	0	4.51241
24619	ENSG00000223300.1	RF00019	0.228216	0	4.51233
30166	ENSG00000231475.3	IGHV4-31	0.228101	0	4.5116
36069	ENSG00000241607.1	AC245096.1	0.227983	0	4.51085
56334	ENSG00000280376.1	AC012186.3	0.227855	0	4.51004
47044	ENSG00000262098.1	AC127496.2	0.227754	0	4.5094
60098	ENSG00000287594.1	AL356123.2	0.227675	0	4.5089
58111	ENSG00000285558.1	AC112504.2	0.227382	0	4.50705
321	ENSG00000012779.11	ALOX5	0.227281	0	4.50641
37230	ENSG00000244392.3	RN7SL869P	0.227124	0	4.50541
21027	ENSG00000207359.1	RNU6-925P	0.226846	0	4.50364
40225	ENSG00000252101.2	RNU6-758P	0.226712	0	4.50279
28552	ENSG00000229120.2	CYCSP4	0.226485	0	4.50134
21604	ENSG00000211769.1	TRBJ2-5	0.226348	0	4.50047
11904	ENSG00000166634.6	SERPINB12	0.226136	0	4.49912
33009	ENSG00000235629.1	AC090952.1	0.225855	0	4.49732
27997	ENSG00000228280.1	AL731568.1	0.290394	0.002861	4.49694
15035	ENSG00000181374.8	CCL13	2.99558	0.122723	4.49634
2203	ENSG00000100146.17	SOX10	0.909574	0.0303159	4.49577
36600	ENSG00000242912.3	RN7SL384P	0.225524	0	4.49521
50275	ENSG00000269720.2	CCDC194	0.2255	0	4.49506
57893	ENSG00000284948.1	AC107959.4	0.225184	0	4.49303
20718	ENSG00000206964.1	RF00019	0.225125	0	4.49265
42734	ENSG00000255256.1	AL136146.2	0.224961	0	4.4916
39696	ENSG00000251349.3	MSANTD3-TMEFF1	2.30843	0.092796	4.48905
53358	ENSG00000275339.1	Z99129.1	1.20821	0.043829	4.48834
9386	ENSG00000151320.11	AKAP6	0.481993	0.011489	4.48734
35710	ENSG00000240733.3	RN7SL502P	0.224252	0	4.48705
19938	ENSG00000204583.10	LRCOL1	0.223951	0	4.48511
53638	ENSG00000275901.1	RF00017	0.22365	0	4.48317
16004	ENSG00000185518.11	SV2B	1.06454	0.0376079	4.48288
22035	ENSG00000212572.1	RNU6-903P	0.22356	0	4.48259
42256	ENSG00000254707.1	AC104237.1	0.223457	0	4.48193
54472	ENSG00000277588.1	MIR6806	0.223118	0	4.47974
6243	ENSG00000130300.9	PLVAP	14.8934	0.658335	4.47796
40075	ENSG00000251889.1	RNU4-49P	0.222838	0	4.47792
21592	ENSG00000211746.3	TRBV19	0.222693	0	4.47698
11157	ENSG00000163873.10	GRIK3	0.717624	0.0222406	4.47628
54888	ENSG00000278431.1	AC243547.2	0.222484	0	4.47563
43657	ENSG00000257146.1	AC079905.2	0.222448	0	4.4754
20505	ENSG00000206690.1	RF00019	0.222328	0	4.47462
43924	ENSG00000257680.1	AC016144.1	0.222321	0	4.47457
21505	ENSG00000211598.2	IGKV4-1	0.221276	0	4.46778
47626	ENSG00000263970.1	AP001094.1	0.221159	0	4.46701
41352	ENSG00000253630.1	AC026407.1	0.220642	0	4.46364
38968	ENSG00000250257.1	LDHAL6DP	0.220609	0	4.46342
42312	ENSG00000254771.1	AP001893.2	0.220522	0	4.46285
14786	ENSG00000180019.5	AC079741.1	0.220369	0	4.46185
10310	ENSG00000159197.3	KCNE2	0.2203	0	4.4614
26821	ENSG00000226539.1	AC012512.1	0.220278	0	4.46125
40310	ENSG00000252225.1	RF00019	0.220023	0	4.45958
55949	ENSG00000279886.1	AC087645.3	0.219968	0	4.45922
23594	ENSG00000218565.2	AL592429.1	0.219592	0	4.45675
14924	ENSG00000180785.10	OR51E1	0.513844	0.0134083	4.45624
43697	ENSG00000257231.1	DYNLL1P4	0.219395	0	4.45546
39040	ENSG00000250354.1	AC069272.1	0.219349	0	4.45516
24960	ENSG00000223828.1	BANF1P4	0.219019	0	4.45298
51147	ENSG00000271234.1	AL078605.1	0.218847	0	4.45185
1876	ENSG00000090382.6	LYZ	4.42741	0.192421	4.45103
3796	ENSG00000110675.13	ELMOD1	0.218662	0	4.45063
59530	ENSG00000287018.1	AL161717.1	0.218412	0	4.44898
28443	ENSG00000228955.2	AL591623.2	0.218133	0	4.44714
7469	ENSG00000137441.8	FGFBP2	1.916	0.0779402	4.44543
34707	ENSG00000238118.1	SLC25A24P2	0.21772	0	4.4444
54342	ENSG00000277363.5	SRCIN1	0.2176	0	4.44361
50331	ENSG00000269886.1	AC022382.1	0.217546	0	4.44325
50915	ENSG00000270876.1	ZNF30-AS1	0.217046	0	4.43993
10744	ENSG00000162494.6	LRRC38	0.216994	0	4.43958
40694	ENSG00000252798.1	RF00478	0.21681	0	4.43836
47744	ENSG00000264201.1	MIR4701	0.216802	0	4.43831
8258	ENSG00000142615.8	CELA2A	0.216759	0	4.43802
47733	ENSG00000264176.1	MAGOH2P	0.216686	0	4.43753
52677	ENSG00000273997.1	AL355365.1	0.21645	0	4.43596
16592	ENSG00000187957.8	DNER	0.216394	0	4.43559
48780	ENSG00000266494.1	MIR4641	0.216354	0	4.43532
28920	ENSG00000229668.1	AL133384.1	0.216233	0	4.43451
51764	ENSG00000272324.5	AC012629.2	0.215869	0	4.43208
42017	ENSG00000254441.1	AP001646.1	0.215768	0	4.43141
385	ENSG00000018625.14	ATP1A2	1.92093	0.0790348	4.43129
38761	ENSG00000249930.1	AC007016.1	0.215641	0	4.43056
38346	ENSG00000249263.2	PARP4P3	0.21563	0	4.43049
12332	ENSG00000168309.18	FAM107A	2.80405	0.120074	4.43011
35452	ENSG00000240096.1	AL132838.1	0.215347	0	4.42859
33695	ENSG00000236658.1	AL161733.1	0.21501	0	4.42633
25815	ENSG00000225082.2	DAP3P1	0.21495	0	4.42593
47251	ENSG00000262999.1	AC099489.3	0.214949	0	4.42592
9710	ENSG00000154016.13	GRAP	0.214864	0	4.42535
51802	ENSG00000272386.1	AC015802.5	0.214727	0	4.42443
38366	ENSG00000249288.1	SLC25A15P5	0.214718	0	4.42437
40565	ENSG00000252608.1	RNU6-1191P	0.214688	0	4.42417
53878	ENSG00000276413.1	AL078604.3	1.14091	0.04316	4.4237
45491	ENSG00000259784.1	AC093525.1	0.214612	0	4.42366
56364	ENSG00000280411.1	IGHV1-69D	0.2145	0	4.42291
51746	ENSG00000272279.1	AL512329.2	0.214406	0	4.42227
47148	ENSG00000262519.1	TXNP4	0.21429	0	4.42149
42932	ENSG00000255476.1	AC011092.2	0.214004	0	4.41957
38315	ENSG00000249216.1	AC105389.2	0.213726	0	4.41769
57970	ENSG00000285171.1	AL590764.2	0.213572	0	4.41665
20435	ENSG00000206599.1	RNU6-841P	0.213233	0	4.41436
28673	ENSG00000229294.1	AL139294.1	0.212505	0	4.40942
19474	ENSG00000202383.1	RNA5SP279	0.212253	0	4.40771
38917	ENSG00000250174.5	MYLK-AS2	0.212252	0	4.40771
25798	ENSG00000225056.1	AL121894.1	0.212137	0	4.40692
44876	ENSG00000259052.1	AL157871.6	0.212096	0	4.40665
5472	ENSG00000124191.18	TOX2	0.212065	0	4.40643
62	ENSG00000004799.8	PDK4	29.9305	1.40155	4.40626
23441	ENSG00000217227.1	AL079341.1	0.211791	0	4.40457
18066	ENSG00000199237.1	RNU6-834P	0.21165	0	4.40361
9233	ENSG00000149573.9	MPZL2	0.605943	0.018645	4.40283
20823	ENSG00000207101.1	RF00019	0.211512	0	4.40267
31653	ENSG00000233645.1	AL358876.2	0.211502	0	4.4026
878	ENSG00000064218.5	DMRT3	1.85383	0.0776619	4.40242
51164	ENSG00000271259.1	AC010201.1	0.210971	0	4.39897
17908	ENSG00000198844.12	ARHGEF15	0.960591	0.035551	4.39837
59237	ENSG00000286718.1	AC007066.3	0.210749	0	4.39745
58760	ENSG00000286231.1	AL445423.2	0.210486	0	4.39565
38838	ENSG00000250048.2	LINC00603	0.210429	0	4.39526
17282	ENSG00000196990.8	FAM163B	0.210388	0	4.39498
2731	ENSG00000102934.10	PLLP	1.47949	0.0603519	4.39437
47157	ENSG00000262560.1	AC018512.1	0.210181	0	4.39356
44210	ENSG00000258230.2	AC063950.1	0.21009	0	4.39293
36741	ENSG00000243274.3	RN7SL571P	0.209928	0	4.39182
51462	ENSG00000271742.1	AL121992.2	0.209776	0	4.39078
56783	ENSG00000282939.1	TRBV7-2	0.209573	0	4.38938
56610	ENSG00000281863.1	RF00416	0.209525	0	4.38905
8106	ENSG00000141433.13	ADCYAP1	1.37483	0.0556255	4.38885
48434	ENSG00000265743.1	AC138207.5	0.209477	0	4.38872
23509	ENSG00000217805.2	AL590084.1	0.208952	0	4.3851
24979	ENSG00000223863.1	LINC01805	0.208937	0	4.385
44935	ENSG00000259115.1	AL357153.3	0.208783	0	4.38393
2026	ENSG00000095370.20	SH2D3C	3.38689	0.152276	4.38344
38985	ENSG00000250284.3	AC109439.2	0.208357	0	4.38099
42721	ENSG00000255241.1	AP005436.2	0.208179	0	4.37975
54518	ENSG00000277684.1	AL392048.1	0.20811	0	4.37927
47794	ENSG00000264304.1	AC024267.3	0.20796	0	4.37823
52217	ENSG00000273112.1	AL590385.2	0.207682	0	4.3763
21093	ENSG00000207444.1	SNORD56B	0.207676	0	4.37626
13015	ENSG00000171227.7	TMEM37	2.12017	0.0921473	4.37546
40380	ENSG00000252334.1	RNU6-1337P	0.207492	0	4.37498
38077	ENSG00000248840.2	AL645949.1	0.20742	0	4.37448
24279	ENSG00000222346.1	RNA5SP237	0.776052	0.027474	4.37219
31015	ENSG00000232734.1	ATP5MC1P7	0.206821	0	4.37031
24842	ENSG00000223656.1	HMGB3P10	0.206766	0	4.36993
40664	ENSG00000252756.1	RNU6-577P	1.07855	0.042239	4.36783
54289	ENSG00000277241.1	AC026355.3	0.206449	0	4.36771
16007	ENSG00000185523.6	SPATA45	0.206436	0	4.36762
37966	ENSG00000248672.5	LY75-CD302	2.58335	0.115156	4.36744
51894	ENSG00000272545.1	AC023813.4	0.206055	0	4.36496
48336	ENSG00000265511.1	AC020558.2	0.20519	0	4.35889
26515	ENSG00000226107.1	AC004383.1	0.205157	0	4.35866
22971	ENSG00000214886.4	FAM177A1P1	0.205089	0	4.35818
25317	ENSG00000224365.1	AC073261.1	0.205024	0	4.35772
34045	ENSG00000237176.4	AC079905.1	0.204878	0	4.35669
20739	ENSG00000206991.1	RNU6-610P	0.204529	0	4.35423
54942	ENSG00000278532.1	AC026585.1	0.20438	0	4.35318
45383	ENSG00000259654.1	AC115102.1	0.204291	0	4.35255
25100	ENSG00000224041.3	IGKV3D-15	0.204204	0	4.35194
36960	ENSG00000243806.1	RPL7P18	0.204057	0	4.3509
33049	ENSG00000235689.1	AC253536.4	0.204041	0	4.35079
24422	ENSG00000222714.1	RN7SKP38	0.203431	0	4.34647
54276	ENSG00000277214.1	AC009159.2	0.203105	0	4.34415
47168	ENSG00000262623.1	AC004584.2	0.202909	0	4.34276
60454	ENSG00000287961.1	AC020911.3	0.202837	0	4.34225
11124	ENSG00000163762.7	TM4SF18	1.03799	0.041232	4.3406
54347	ENSG00000277371.1	RF00017	0.202544	0	4.34016
23758	ENSG00000219790.3	OSTCP6	0.202428	0	4.33934
9758	ENSG00000154330.13	PGM5	3.46317	0.161116	4.33904
10443	ENSG00000160202.7	CRYAA	0.202302	0	4.33844
54258	ENSG00000277173.1	AC004241.4	0.202189	0	4.33763
47122	ENSG00000262412.1	AL160291.1	0.202079	0	4.33685
18716	ENSG00000200713.1	RNU6-682P	0.202066	0	4.33675
39020	ENSG00000250330.1	AC016559.2	0.201903	0	4.33559
11865	ENSG00000166473.17	PKD1L2	1.02582	0.0408118	4.33547
13754	ENSG00000174788.10	PCP2	0.201655	0	4.33382
53392	ENSG00000275395.6	FCGBP	0.597015	0.019625	4.33288
40036	ENSG00000251834.1	RNU6-319P	0.201199	0	4.33055
45920	ENSG00000260381.2	AC007610.2	0.200902	0	4.32842
50327	ENSG00000269873.1	AC245884.10	0.200806	0	4.32773
260	ENSG00000010319.6	SEMA3G	6.03737	0.291186	4.32519
12375	ENSG00000168497.5	CAVIN2	4.57169	0.218152	4.32466
59246	ENSG00000286728.1	AC009236.2	0.200348	0	4.32444
23975	ENSG00000221400.2	SNORD3J	0.200148	0	4.323
29090	ENSG00000229918.1	DOCK9-AS1	0.199952	0	4.32158
21664	ENSG00000211837.1	TRAJ53	0.199892	0	4.32115
38225	ENSG00000249071.2	EGFLAM-AS3	0.199879	0	4.32106
43917	ENSG00000257666.1	CBX3P5	0.199599	0	4.31903
7478	ENSG00000137491.14	SLCO2B1	3.48013	0.16448	4.31801
1428	ENSG00000078549.14	ADCYAP1R1	8.98372	0.44081	4.31672
14404	ENSG00000177990.11	DPY19L2	2.12637	0.0967763	4.31573
11981	ENSG00000166927.13	MS4A7	0.198826	0	4.31344
33007	ENSG00000235627.1	SNRPFP4	0.198823	0	4.31341
2356	ENSG00000100604.13	CHGA	0.198684	0	4.3124
15325	ENSG00000182782.7	HCAR2	0.499121	0.015137	4.31151
43868	ENSG00000257569.1	GSTP1P1	0.198514	0	4.31117
33933	ENSG00000236998.2	AL354794.2	0.198117	0	4.30828
20684	ENSG00000206917.1	RNU1-52P	0.197798	0	4.30596
6709	ENSG00000133067.17	LGR6	0.197797	0	4.30595
15070	ENSG00000181617.5	FDCSP	0.197715	0	4.30535
51230	ENSG00000271366.1	AC002128.2	0.197656	0	4.30492
12604	ENSG00000169469.9	SPRR1B	0.197586	0	4.30441
36099	ENSG00000241680.1	RPL31P49	0.197428	0	4.30325
43199	ENSG00000256021.1	ELOCP31	0.19742	0	4.3032
58427	ENSG00000285884.1	AL022345.4	0.197368	0	4.30282
26254	ENSG00000225731.1	AP001627.1	0.197066	0	4.30061
21832	ENSG00000212204.1	RNA5SP91	0.196948	0	4.29974
23265	ENSG00000215845.11	TSTD1	0.196937	0	4.29966
12594	ENSG00000169413.3	RNASE6	0.196588	0	4.2971
14317	ENSG00000177553.6	AL953897.1	0.196541	0	4.29676
26359	ENSG00000225893.1	AL136231.1	0.196458	0	4.29615
39238	ENSG00000250645.1	AC010442.3	0.196401	0	4.29573
25921	ENSG00000225235.1	INTS6L-AS1	0.196173	0	4.29405
50849	ENSG00000270775.1	AP000436.1	0.19615	0	4.29389
46875	ENSG00000261706.1	LINC00165	0.195897	0	4.29202
41501	ENSG00000253797.2	UTP14C	0.976551	0.039858	4.2918
57131	ENSG00000283532.1	MIR4317	0.195804	0	4.29134
30089	ENSG00000231359.3	AC072052.1	0.195788	0	4.29122
50464	ENSG00000270110.2	AL353593.2	0.195684	0	4.29045
49512	ENSG00000267594.5	CYP4F24P	1.73936	0.078989	4.28879
41181	ENSG00000253428.1	LINC01942	0.195147	0	4.28649
43559	ENSG00000256923.1	AC084819.1	0.194745	0	4.28351
50077	ENSG00000269069.1	AC007842.1	0.194489	0	4.28162
26538	ENSG00000226138.4	AC004801.1	0.194444	0	4.28128
5092	ENSG00000120729.9	MYOT	0.194235	0	4.27973
53320	ENSG00000275256.1	MRPS31P1	0.194013	0	4.27808
17174	ENSG00000196616.14	ADH1B	8.8301	0.445455	4.27705
59225	ENSG00000286705.1	AC079140.6	0.371024	0.009142	4.2767
34890	ENSG00000238516.1	RF00019	0.193629	0	4.27522
2087	ENSG00000099282.10	TSPAN15	2.97136	0.143497	4.27484
28909	ENSG00000229657.2	AL391822.1	0.193046	0	4.27087
49591	ENSG00000267691.1	SHC1P2	0.19293	0	4.27001
29129	ENSG00000229969.1	AL136982.2	0.19254	0	4.26709
38896	ENSG00000250140.1	AC026801.1	0.192465	0	4.26652
25370	ENSG00000224438.3	RPL23AP14	0.192355	0	4.2657
27492	ENSG00000227507.2	LTB	0.192319	0	4.26543
25387	ENSG00000224467.1	AC009313.1	0.192239	0	4.26483
12897	ENSG00000170786.12	SDR16C5	0.192225	0	4.26473
34535	ENSG00000237875.1	AL353691.2	0.19204	0	4.26333
15203	ENSG00000182255.7	KCNA4	0.435422	0.0126744	4.26328
56152	ENSG00000280148.1	AL049844.3	0.191984	0	4.26291
36791	ENSG00000243396.1	AC084198.1	0.191889	0	4.2622
3371	ENSG00000106852.15	LHX6	0.444043	0.013143	4.26205
38369	ENSG00000249293.1	AC091868.2	0.19178	0	4.26138
40298	ENSG00000252210.1	RF00019	0.19173	0	4.261
2321	ENSG00000100473.18	COCH	2.63034	0.127202	4.26087
47620	ENSG00000263961.8	RHEX	0.191646	0	4.26037
41669	ENSG00000253998.3	IGKV2-29	0.19151	0	4.25935
9692	ENSG00000153898.13	MCOLN2	0.856994	0.0347557	4.25914
41462	ENSG00000253750.1	AC090136.1	0.191426	0	4.25871
47966	ENSG00000264676.2	RN7SL204P	0.190755	0	4.25365
27036	ENSG00000226855.1	RPSAP17	0.190717	0	4.25336
18038	ENSG00000199153.1	MIR30D	0.190687	0	4.25313
15169	ENSG00000182132.13	KCNIP1	0.358336	0.0088323	4.25003
27027	ENSG00000226842.1	AL158834.1	0.19019	0	4.24937
23337	ENSG00000216364.1	MRPL42P2	0.190187	0	4.24935
50543	ENSG00000270264.1	NDUFB8P2	0.190118	0	4.24882
59626	ENSG00000287114.1	AC104024.3	0.190007	0	4.24798
19225	ENSG00000201812.1	RNA5SP488	0.189999	0	4.24792
49195	ENSG00000267197.1	AC011461.1	0.189991	0	4.24786
9059	ENSG00000148204.12	CRB2	2.60497	0.127135	4.24759
4413	ENSG00000115353.11	TACR1	1.07869	0.0469391	4.24372
8423	ENSG00000143546.10	S100A8	1.3732	0.062486	4.2437
36091	ENSG00000241666.2	AL031733.2	0.290271	0.005332	4.24278
7505	ENSG00000137672.13	TRPC6	7.7526	0.399714	4.24199
37758	ENSG00000248350.1	AC010265.1	0.189057	0	4.24075
28374	ENSG00000228838.1	AL355483.1	0.188965	0	4.24005
50542	ENSG00000270259.2	BX255925.2	0.188965	0	4.24005
22345	ENSG00000213413.2	PVRIG	0.188906	0	4.2396
24956	ENSG00000223823.1	LINC01342	0.188839	0	4.23908
50224	ENSG00000269540.1	AC010624.4	0.188642	0	4.23758
35844	ENSG00000241073.1	AC093019.2	0.188568	0	4.23701
18986	ENSG00000201340.1	RF00019	0.188375	0	4.23554
20276	ENSG00000205755.11	CRLF2	0.188337	0	4.23525
37476	ENSG00000246223.9	LINC01550	0.188327	0	4.23517
48893	ENSG00000266728.5	AC015688.4	0.187848	0	4.23149
54516	ENSG00000277678.1	RF00003	0.187796	0	4.23109
13026	ENSG00000171303.7	KCNK3	0.844766	0.035022	4.22985
45154	ENSG00000259376.1	AC090907.1	0.187454	0	4.22846
53049	ENSG00000274719.1	AC012653.2	0.187361	0	4.22775
23306	ENSG00000216009.3	MIR874	0.187048	0	4.22534
11320	ENSG00000164318.18	EGFLAM	13.152	0.693363	4.22487
45940	ENSG00000260405.1	AC109446.1	0.186958	0	4.22464
60452	ENSG00000287959.1	AC021236.1	0.186865	0	4.22392
29226	ENSG00000230105.1	AL354793.1	0.186775	0	4.22323
53627	ENSG00000275878.1	RN7SL43P	0.186679	0	4.22249
48194	ENSG00000265213.1	MIR3684	0.186672	0	4.22243
5507	ENSG00000124302.13	CHST8	0.409066	0.0119274	4.22152
48238	ENSG00000265316.1	AP005059.2	0.18636	0	4.22002
41868	ENSG00000254251.1	AC103770.1	0.186327	0	4.21976
9730	ENSG00000154146.13	NRGN	1.57055	0.0743936	4.218
9744	ENSG00000154252.11	GAL3ST2	0.186026	0	4.21743
8677	ENSG00000145283.7	SLC10A6	3.95915	0.202836	4.21738
27891	ENSG00000228125.2	AKIRIN1P2	0.18598	0	4.21708
39024	ENSG00000250334.6	LINC00989	0.782228	0.0320817	4.21633
21031	ENSG00000207363.1	RF00019	0.185644	0	4.21447
18954	ENSG00000201279.1	RF00019	0.185612	0	4.21422
770	ENSG00000057149.16	SERPINB3	0.18558	0	4.21397
29273	ENSG00000230171.1	RPL22P18	0.358589	0.009333	4.21319
49473	ENSG00000267544.1	AC007229.1	0.185348	0	4.21216
51720	ENSG00000272232.2	RN7SL726P	0.185318	0	4.21193
21715	ENSG00000211892.4	IGHG4	3.79798	0.195073	4.21102
30294	ENSG00000231663.1	COA6-AS1	0.185023	0	4.20963
9194	ENSG00000149300.10	C11orf52	0.566229	0.0206171	4.20898
41343	ENSG00000253620.2	AC144568.1	0.184855	0	4.20832
21171	ENSG00000207581.1	MIR199B	0.184841	0	4.20821
13999	ENSG00000176054.6	RPL23P2	0.184704	0	4.20714
6902	ENSG00000134438.9	RAX	1.46923	0.0695641	4.2068
43777	ENSG00000257390.5	AC023055.1	5.24672	0.274266	4.2061
26675	ENSG00000226339.1	RPS26P56	0.280025	0.005174	4.20588
25314	ENSG00000224359.2	AL358176.1	0.184339	0	4.20429
15117	ENSG00000181856.14	SLC2A4	1.88807	0.0924444	4.204
31033	ENSG00000232757.1	ETF1P1	0.183851	0	4.20047
57029	ENSG00000283393.1	AC068205.3	0.183813	0	4.20017
17309	ENSG00000197077.13	KIAA1671	1.39819	0.0661114	4.1993
47279	ENSG00000263120.1	AC004584.3	0.18367	0	4.19904
60034	ENSG00000287528.1	AL121749.2	0.18341	0	4.197
59058	ENSG00000286534.1	AC021683.6	0.183385	0	4.1968
11039	ENSG00000163531.15	NFASC	1.37562	0.0650588	4.19591
18534	ENSG00000200309.1	RF00019	0.182985	0	4.19365
46514	ENSG00000261204.1	AC004449.1	0.182811	0	4.19228
52495	ENSG00000273629.1	RF00066	0.182752	0	4.19182
34396	ENSG00000237665.1	GRM7-AS2	0.182671	0	4.19118
33337	ENSG00000236136.1	ADORA2BP1	0.523696	0.018681	4.19056
5520	ENSG00000124391.4	IL17C	0.182561	0	4.19031
11196	ENSG00000163995.20	ABLIM2	1.14827	0.0529316	4.18954
35414	ENSG00000240006.1	LINC02004	0.824621	0.035199	4.18937
21549	ENSG00000211675.2	IGLC1	0.182287	0	4.18814
51833	ENSG00000272438.1	AL645608.6	0.182184	0	4.18732
27425	ENSG00000227407.1	AC245884.1	0.182141	0	4.18698
28209	ENSG00000228596.1	AC013436.1	0.18206	0	4.18634
24318	ENSG00000222431.1	RNU6-141P	0.181818	0	4.18442
10647	ENSG00000161911.11	TREML1	0.181689	0	4.1834
44957	ENSG00000259142.1	LINC00644	0.181517	0	4.18203
11207	ENSG00000164035.10	EMCN	5.37077	0.286164	4.18066
35389	ENSG00000239953.3	RN7SL273P	0.181279	0	4.18014
25631	ENSG00000224810.1	AL355482.1	0.181236	0	4.1798
18545	ENSG00000200332.1	RF00019	0.181079	0	4.17855
50241	ENSG00000269584.1	TDGF1P7	0.181032	0	4.17817
54084	ENSG00000276823.1	RF00017	0.180841	0	4.17665
29228	ENSG00000230107.1	AL022316.1	0.180717	0	4.17566
25807	ENSG00000225071.1	AC004552.1	0.180633	0	4.17499
37214	ENSG00000244357.3	RN7SL145P	0.18038	0	4.17297
30153	ENSG00000231449.1	AC097359.1	0.180352	0	4.17274
5971	ENSG00000127954.12	STEAP4	23.5326	1.29482	4.17273
27539	ENSG00000227578.1	RPS3AP53	0.180347	0	4.1727
23817	ENSG00000220378.3	KRT8P42	0.180284	0	4.1722
21777	ENSG00000211997.1	MIR708	0.476213	0.016463	4.16956
25067	ENSG00000223991.1	AC104809.1	0.179954	0	4.16956
46748	ENSG00000261527.1	AC026464.5	0.179932	0	4.16938
31925	ENSG00000234043.3	NUDT9P1	0.179794	0	4.16827
24441	ENSG00000222767.1	RF00019	0.179717	0	4.16765
20865	ENSG00000207155.1	RNY1P14	0.179642	0	4.16705
24178	ENSG00000222044.1	AL031587.1	0.179632	0	4.16697
34161	ENSG00000237336.1	AL445489.1	0.179502	0	4.16593
38529	ENSG00000249558.1	RCC2P4	0.179341	0	4.16463
60321	ENSG00000287825.1	AL035587.2	0.179341	0	4.16463
34031	ENSG00000237160.2	AC004022.2	0.179336	0	4.16459
57718	ENSG00000284621.1	AP000553.4	0.179257	0	4.16396
50680	ENSG00000270492.1	AC137695.1	0.179025	0	4.16209
723	ENSG00000054179.12	ENTPD2	0.525481	0.0193641	4.16151
49472	ENSG00000267543.1	AC015802.3	0.1789	0	4.16108
39681	ENSG00000251325.1	AC024132.3	0.178886	0	4.16097
11450	ENSG00000164825.4	DEFB1	0.178802	0	4.16029
49560	ENSG00000267653.1	AC002546.1	0.178598	0	4.15864
10705	ENSG00000162344.4	FGF19	0.178564	0	4.15837
13830	ENSG00000175161.13	CADM2	0.178314	0	4.15634
52508	ENSG00000273664.1	AC010776.3	0.178272	0	4.15601
24357	ENSG00000222533.1	RNU6-705P	0.178156	0	4.15507
28761	ENSG00000229421.1	AC133141.1	0.178103	0	4.15464
41858	ENSG00000254239.1	AC002428.2	0.178079	0	4.15445
53833	ENSG00000276309.1	RN7SKP251	0.177948	0	4.15338
48685	ENSG00000266274.2	RN7SL138P	0.177924	0	4.15319
20146	ENSG00000205221.12	VIT	10.0617	0.556419	4.15086
43565	ENSG00000256944.1	AP003721.3	0.177438	0	4.14924
27515	ENSG00000227536.1	SOCS5P4	0.177312	0	4.14822
19637	ENSG00000203709.12	MIR29B2CHG	4.86488	0.264654	4.14672
18603	ENSG00000200462.1	RNU6-727P	0.176969	0	4.14542
40312	ENSG00000252230.1	RF00611	0.176868	0	4.1446
15629	ENSG00000183971.8	NPW	0.176619	0	4.14257
9431	ENSG00000151631.8	AKR1C6P	0.176526	0	4.14181
34440	ENSG00000237734.1	AL163192.1	0.176475	0	4.14139
23341	ENSG00000216412.4	RPL12P2	0.176304	0	4.13999
13233	ENSG00000172159.16	FRMD3	2.11815	0.110186	4.13946
33568	ENSG00000236471.1	AF127577.5	0.176091	0	4.13825
35403	ENSG00000239988.1	RPL31P60	0.175933	0	4.13695
51782	ENSG00000272354.1	AC092354.1	0.17585	0	4.13627
49120	ENSG00000267107.8	PCAT19	0.586256	0.0233508	4.13574
25060	ENSG00000223979.2	SMCR2	0.175575	0	4.13402
20639	ENSG00000206855.1	RNU6-571P	0.175518	0	4.13355
16441	ENSG00000187244.11	BCAM	4.58606	0.251553	4.13208
26795	ENSG00000226501.2	USF1P1	0.175276	0	4.13156
59740	ENSG00000287229.1	AC009731.1	0.175237	0	4.13124
9082	ENSG00000148346.12	LCN2	0.175146	0	4.13049
21521	ENSG00000211645.2	IGLV1-50	0.175139	0	4.13043
19773	ENSG00000204161.14	TMEM273	2.11807	0.11114	4.128
12130	ENSG00000167600.14	CYP2S1	0.574959	0.0228862	4.1279
42413	ENSG00000254887.1	AC010247.1	0.174763	0	4.12733
49811	ENSG00000268231.1	AC008743.1	0.174683	0	4.12667
45655	ENSG00000260011.2	AC132938.1	0.174612	0	4.12608
5294	ENSG00000122679.8	RAMP3	5.56277	0.309367	4.12252
54198	ENSG00000277051.1	RF00017	0.174175	0	4.12247
14664	ENSG00000179348.11	GATA2	4.65106	0.257145	4.12186
22591	ENSG00000213904.9	LIPE-AS1	0.582151	0.0234583	4.12096
59437	ENSG00000286923.1	AC004522.4	0.173902	0	4.1202
27248	ENSG00000227154.4	AL022721.1	0.173895	0	4.12014
58054	ENSG00000285467.1	AL136419.1	0.173808	0	4.11942
27065	ENSG00000226890.1	Z97652.1	0.173801	0	4.11936
49767	ENSG00000268095.1	ZNF649-AS1	0.173659	0	4.11819
46011	ENSG00000260498.6	AC126696.3	0.173621	0	4.11787
21268	ENSG00000207739.1	MIR218-2	0.173553	0	4.1173
12602	ENSG00000169442.9	CD52	0.17349	0	4.11678
54367	ENSG00000277418.1	RNA5SP531	0.17347	0	4.11661
14765	ENSG00000179930.5	ZNF648	0.173458	0	4.11651
53369	ENSG00000275358.1	AL080312.2	0.173441	0	4.11637
32424	ENSG00000234772.2	LINC00412	0.173358	0	4.11569
34804	ENSG00000238260.1	AL513320.1	0.173186	0	4.11425
30542	ENSG00000232032.1	AC079781.2	0.173119	0	4.11369
13792	ENSG00000174951.11	FUT1	0.94109	0.0444153	4.11225
52662	ENSG00000273973.1	AC025162.2	0.529378	0.020697	4.10813
48178	ENSG00000265179.7	AP000894.2	0.17244	0	4.10802
31869	ENSG00000233956.1	BTF3P6	0.172318	0	4.107
59633	ENSG00000287121.1	AC007220.2	0.172255	0	4.10647
39565	ENSG00000251162.1	AC074198.2	0.172055	0	4.1048
29839	ENSG00000230978.2	LINC00160	0.171857	0	4.10314
21826	ENSG00000212187.1	RF00568	0.171749	0	4.10223
26418	ENSG00000225972.1	MTND1P23	0.171274	0	4.09823
22357	ENSG00000213434.2	VTI1BP2	0.171267	0	4.09818
11068	ENSG00000163612.10	FAM86KP	0.17125	0	4.09803
31644	ENSG00000233632.1	Z82198.3	0.170866	0	4.09479
1490	ENSG00000080293.9	SCTR	0.170568	0	4.09228
51450	ENSG00000271717.1	AC022146.2	0.170375	0	4.09064
56712	ENSG00000282651.2	IGHV5-10-1	0.170353	0	4.09046
57116	ENSG00000283513.1	MIR941-3	0.170343	0	4.09037
52136	ENSG00000272971.1	AL365181.4	0.170249	0	4.08957
49623	ENSG00000267731.1	AC005332.2	0.170152	0	4.08875
15315	ENSG00000182732.18	RGS6	0.485267	0.018527	4.08838
31072	ENSG00000232810.4	TNF	2.72932	0.150602	4.08698
32579	ENSG00000235007.2	AL161785.2	0.169832	0	4.08604
57909	ENSG00000284986.1	AL449043.2	0.169801	0	4.08577
44258	ENSG00000258323.1	AC073575.1	0.169794	0	4.08571
52244	ENSG00000273160.1	AL359962.2	0.169711	0	4.08501
50183	ENSG00000269420.5	PLA2G4C-AS1	0.169697	0	4.08489
22937	ENSG00000214810.4	CYCSP55	0.169683	0	4.08477
16699	ENSG00000188383.8	GPAT2P2	0.169598	0	4.08405
52818	ENSG00000274286.2	ADRA2B	0.765889	0.035167	4.08379
41496	ENSG00000253792.1	AC025437.5	0.169545	0	4.0836
16467	ENSG00000187513.9	GJA4	22.3142	1.30634	4.08335
28019	ENSG00000228312.1	GAPDHP45	0.169442	0	4.08272
59858	ENSG00000287349.1	AC108477.2	0.169408	0	4.08243
40795	ENSG00000252957.1	RNA5SP402	0.16932	0	4.08168
44646	ENSG00000258790.1	AL121594.1	3.94713	0.223119	4.08166
34681	ENSG00000238079.1	AL356121.1	0.16914	0	4.08015
33637	ENSG00000236556.1	AC025038.1	0.169068	0	4.07953
44369	ENSG00000258471.2	AL161668.3	0.466661	0.0176071	4.07926
687	ENSG00000050767.17	COL23A1	7.66275	0.443514	4.07864
3266	ENSG00000106128.19	GHRHR	0.168829	0	4.07749
37281	ENSG00000244532.1	RN7SL380P	0.168816	0	4.07738
40194	ENSG00000252053.1	RNU6-1101P	0.168631	0	4.0758
31613	ENSG00000233586.1	AC246785.2	0.168629	0	4.07578
1201	ENSG00000072694.20	FCGR2B	0.168504	0	4.07471
33674	ENSG00000236616.3	BAK1P2	0.168493	0	4.07462
37630	ENSG00000248122.1	APOOP4	0.168469	0	4.07441
53682	ENSG00000275989.2	AL442128.1	0.168466	0	4.07438
5674	ENSG00000125538.11	IL1B	1.77497	0.095463	4.07298
26354	ENSG00000225884.3	AC098872.1	0.168298	0	4.07295
57802	ENSG00000284708.1	AL031731.1	0.168256	0	4.07259
14354	ENSG00000177699.4	AC011944.1	0.16825	0	4.07253
28937	ENSG00000229694.7	AL158071.1	0.168175	0	4.07189
5535	ENSG00000124491.15	F13A1	16.0465	0.94469	4.07108
27697	ENSG00000227832.1	ST13P21	0.168074	0	4.07102
26584	ENSG00000226209.1	RBISP1	0.168016	0	4.07053
54722	ENSG00000278073.1	MIR6726	0.167932	0	4.06981
10177	ENSG00000158104.11	HPD	0.167848	0	4.06908
53595	ENSG00000275816.1	MIR6500	0.167844	0	4.06905
35990	ENSG00000241409.1	AC064852.1	0.167798	0	4.06865
3518	ENSG00000108381.11	ASPA	1.46404	0.077264	4.06842
39843	ENSG00000251548.1	AC106760.2	0.324212	0.009362	4.06564
19394	ENSG00000202225.1	RNA5SP240	0.167336	0	4.06468
2698	ENSG00000102755.12	FLT1	3.35355	0.19058	4.06344
47236	ENSG00000262921.1	AC118754.3	0.167061	0	4.0623
9231	ENSG00000149564.12	ESAM	8.86752	0.520826	4.06222
95	ENSG00000005379.17	TSPOAP1	0.575894	0.0244787	4.06203
20863	ENSG00000207153.1	RNU6-933P	0.166815	0	4.06018
47799	ENSG00000264315.1	HNRNPA1P11	0.166575	0	4.0581
29141	ENSG00000229983.1	AL606468.1	0.166471	0	4.0572
16996	ENSG00000196126.11	HLA-DRB1	7.49865	0.441557	4.05365
53035	ENSG00000274695.1	AC108704.1	0.166058	0	4.05362
41745	ENSG00000254089.2	AC016885.2	0.166057	0	4.05361
6605	ENSG00000132514.13	CLEC10A	0.519505	0.0212925	4.05325
49873	ENSG00000268465.1	AC008403.1	0.165968	0	4.05283
29419	ENSG00000230371.1	KARSP2	0.165911	0	4.05234
20766	ENSG00000207024.1	RF00019	0.165862	0	4.05191
39348	ENSG00000250816.1	DCAF13P2	0.165837	0	4.05169
19513	ENSG00000202470.1	RF00019	0.165763	0	4.05105
13090	ENSG00000171551.12	ECEL1	3.49583	0.200923	4.05085
12497	ENSG00000169031.19	COL4A3	1.84206	0.101178	4.05038
45984	ENSG00000260465.1	AC018557.1	0.165366	0	4.04759
44802	ENSG00000258973.1	AL096870.2	0.164985	0	4.04426
35239	ENSG00000239576.1	COX6CP14	1.02671	0.052337	4.04179
38184	ENSG00000249006.1	AL136360.1	0.164686	0	4.04165
461	ENSG00000026751.17	SLAMF7	0.164459	0	4.03966
7367	ENSG00000136883.14	KIF12	0.164412	0	4.03925
23051	ENSG00000215094.3	AL583835.1	0.164363	0	4.03881
43723	ENSG00000257281.1	AC009729.1	0.164252	0	4.03784
51713	ENSG00000272218.1	AC108865.2	0.164192	0	4.03731
180	ENSG00000007314.12	SCN4A	0.164154	0	4.03698
14573	ENSG00000178934.4	LGALS7B	1.35809	0.0727928	4.03593
44000	ENSG00000257829.1	AC121757.1	0.163677	0	4.03278
39384	ENSG00000250877.1	AC095056.1	0.163676	0	4.03277
34633	ENSG00000238012.2	AC114752.1	0.163661	0	4.03264
43626	ENSG00000257084.1	MIR200CHG	0.163636	0	4.03242
38724	ENSG00000249876.1	AC010285.2	0.163476	0	4.03101
58380	ENSG00000285836.1	AC092896.2	0.163445	0	4.03073
36557	ENSG00000242795.2	AC007849.1	0.163379	0	4.03015
57297	ENSG00000283788.1	MIR936	0.163208	0	4.02864
37289	ENSG00000244545.1	AC092924.1	0.162859	0	4.02555
32249	ENSG00000234521.2	AC005041.2	0.162843	0	4.02541
37622	ENSG00000248112.1	AC108174.1	0.162502	0	4.02239
2142	ENSG00000099954.18	CECR2	0.162481	0	4.0222
45225	ENSG00000259459.6	LINC02568	0.1623	0	4.02059
30823	ENSG00000232454.2	AL138752.1	0.162285	0	4.02046
193	ENSG00000007908.16	SELE	36.6789	2.25031	4.02036
614	ENSG00000046889.19	PREX2	6.78343	0.408028	4.02034
40314	ENSG00000252233.1	RN7SKP253	0.162242	0	4.02008
45794	ENSG00000260206.1	AC105020.2	0.162216	0	4.01984
5570	ENSG00000124701.5	APOBEC2	0.162088	0	4.01871
51368	ENSG00000271588.1	LARP7P1	0.162087	0	4.0187
37221	ENSG00000244376.3	RN7SL636P	0.162073	0	4.01857
24766	ENSG00000223552.1	AC098613.1	0.162072	0	4.01856
36639	ENSG00000243008.2	AL359538.1	0.162023	0	4.01813
29712	ENSG00000230789.1	ARHGAP26-IT1	0.162011	0	4.01802
57016	ENSG00000283376.1	AC011591.2	0.161962	0	4.01758
15144	ENSG00000182000.9	PPIAP73	0.161758	0	4.01577
1067	ENSG00000069122.19	ADGRF5	12.8748	0.786554	4.01463
30313	ENSG00000231691.2	AL592114.3	0.16159	0	4.01427
15058	ENSG00000181524.6	RPL24P4	0.161478	0	4.01327
9341	ENSG00000150893.11	FREM2	0.209913	0.00300152	4.01304
19696	ENSG00000203883.7	SOX18	3.96978	0.236092	4.01179
45360	ENSG00000259623.1	AC125257.1	0.406161	0.015196	4.01079
25238	ENSG00000224255.2	PDCL3P6	0.161146	0	4.0103
43583	ENSG00000256982.2	AC135782.1	0.161116	0	4.01003
47780	ENSG00000264275.1	RN7SL753P	0.161098	0	4.00987
42286	ENSG00000254740.2	AP003396.3	0.161085	0	4.00975
44837	ENSG00000259010.1	AL049869.1	0.160967	0	4.00869
37593	ENSG00000247872.2	SPCS2P3	0.160889	0	4.00799
48567	ENSG00000266015.1	MIR4309	0.16082	0	4.00737
49337	ENSG00000267369.1	AC015911.7	0.282394	0.007561	4.00726
49191	ENSG00000267192.1	AC006116.4	0.160704	0	4.00633
23770	ENSG00000219928.2	AL161787.1	0.160562	0	4.00506
22168	ENSG00000213088.12	ACKR1	6.17494	0.374727	4.00452
42935	ENSG00000255479.1	AP001189.6	0.160472	0	4.00425
14299	ENSG00000177464.5	GPR4	4.5615	0.274536	4.00283
45660	ENSG00000260018.1	AC040169.1	0.89879	0.046082	4.00237
53069	ENSG00000274759.1	RNA5SP527	0.447299	0.017926	4.00156
5907	ENSG00000127329.15	PTPRB	2.11892	0.122303	4.00142
26385	ENSG00000225929.1	AC000036.1	0.160104	0	4.00094
56723	ENSG00000282757.3	DUXB	0.160101	0	4.00091
21230	ENSG00000207688.2	MIR548AA2	0.160011	0	4.0001
47494	ENSG00000263690.2	MIR548D2	0.160011	0	4.0001
39286	ENSG00000250719.1	P3R3URF	0.159931	0	3.99938
36654	ENSG00000243038.1	AL117692.1	0.15991	0	3.99919
29398	ENSG00000230337.1	EXOSC10-AS1	0.159857	0	3.99871
35195	ENSG00000239473.1	RPL7P38	0.159831	0	3.99848
39636	ENSG00000251257.2	AC010457.1	1.13457	0.0610074	3.99804
39128	ENSG00000250484.2	PPIAP76	0.159611	0	3.99649
9793	ENSG00000154678.17	PDE1C	0.301695	0.00892533	3.9947
12598	ENSG00000169432.16	SCN9A	0.189188	0.00188472	3.99264
33084	ENSG00000235746.1	CTBP2P2	0.159166	0	3.99246
32918	ENSG00000235495.1	AC007422.2	0.159098	0	3.99184
58060	ENSG00000285480.1	AC021097.2	0.291707	0.008339	3.99153
26643	ENSG00000226292.1	AL606495.1	0.159028	0	3.99121
11147	ENSG00000163827.13	LRRC2	1.16068	0.0630024	3.99088
10171	ENSG00000158055.15	GRHL3	0.472998	0.0197516	3.9908
43941	ENSG00000257723.1	CHCHD3P2	0.158854	0	3.98963
25755	ENSG00000224982.4	TMEM233	0.158817	0	3.98929
49773	ENSG00000268108.1	AC008687.2	0.158712	0	3.98834
27617	ENSG00000227704.1	AL354892.1	0.158631	0	3.9876
42107	ENSG00000254542.1	NAV2-AS3	0.158584	0	3.98718
52398	ENSG00000273437.1	AC108673.3	1.28523	0.071049	3.98709
45096	ENSG00000259306.2	AC020891.2	0.158411	0	3.9856
7031	ENSG00000135218.19	CD36	1.92558	0.111579	3.98532
7064	ENSG00000135373.12	EHF	0.721059	0.0355805	3.98363
27504	ENSG00000227519.1	AL008719.1	0.158164	0	3.98335
20884	ENSG00000207175.1	RNU1-67P	0.15805	0	3.98231
53880	ENSG00000276418.5	AC036214.3	0.215213	0.003619	3.98207
36944	ENSG00000243771.1	AC010618.2	0.157813	0	3.98014
40786	ENSG00000252945.1	RF00593	0.15773	0	3.97939
16902	ENSG00000189152.10	GRAPL	0.157698	0	3.97909
49240	ENSG00000267250.1	AC011591.1	0.157607	0	3.97826
52380	ENSG00000273399.2	AL159169.3	0.157424	0	3.97658
24632	ENSG00000223335.1	RNU6-603P	0.157217	0	3.97469
46572	ENSG00000261281.1	AC009712.1	0.157175	0	3.9743
51206	ENSG00000271333.1	AC019322.2	0.975799	0.052094	3.97406
6767	ENSG00000133561.15	GIMAP6	2.85681	0.171848	3.9736
36517	ENSG00000242696.3	RN7SL40P	0.157026	0	3.97293
4521	ENSG00000116031.9	CD207	0.156957	0	3.9723
22445	ENSG00000213608.5	SLC25A14P1	0.156933	0	3.97208
46635	ENSG00000261371.6	PECAM1	9.17124	0.574427	3.97202
29097	ENSG00000229925.1	AP001043.1	0.156827	0	3.9711
35483	ENSG00000240183.3	RN7SL297P	0.1568	0	3.97085
58695	ENSG00000286163.1	AC002377.1	0.156759	0	3.97048
20517	ENSG00000206705.1	RF00019	0.156732	0	3.97023
40348	ENSG00000252283.1	RF00006	0.156732	0	3.97023
58879	ENSG00000286354.1	AC079384.2	0.156723	0	3.97015
51969	ENSG00000272679.1	AL355987.2	0.156418	0	3.96733
53505	ENSG00000275636.1	AC021755.3	0.156231	0	3.96561
3387	ENSG00000107099.15	DOCK8	1.05026	0.0572529	3.965
23123	ENSG00000215284.2	AL512633.1	0.156158	0	3.96493
29643	ENSG00000230683.1	DDTP1	0.156021	0	3.96367
10858	ENSG00000162894.12	FCMR	0.156017	0	3.96363
42279	ENSG00000254733.1	AP001831.1	0.155967	0	3.96317
59281	ENSG00000286764.1	AC188617.2	0.155754	0	3.9612
32343	ENSG00000234661.2	CHL1-AS1	0.155748	0	3.96114
32769	ENSG00000235267.1	AC074117.2	0.155601	0	3.95978
22333	ENSG00000213394.3	RPSAP46	0.155562	0	3.95942
26166	ENSG00000225603.3	AC244394.1	0.155397	0	3.95789
40429	ENSG00000252409.1	RF00602	0.155286	0	3.95686
18096	ENSG00000199313.1	RNU4-82P	0.155267	0	3.95668
19424	ENSG00000202276.1	RF00019	0.155229	0	3.95633
19175	ENSG00000201709.1	RNU6-686P	0.155221	0	3.95625
40184	ENSG00000252039.1	RNU6-287P	0.155217	0	3.95621
18921	ENSG00000201186.1	RNU4-33P	0.155215	0	3.9562
34940	ENSG00000238723.1	RF00019	0.155215	0	3.9562
35008	ENSG00000238959.1	RNU7-19P	0.155215	0	3.9562
47418	ENSG00000263533.1	MIR4463	0.155215	0	3.9562
18125	ENSG00000199373.1	RNA5SP453	0.155213	0	3.95618
35046	ENSG00000239105.1	RNU7-73P	0.155213	0	3.95618
48660	ENSG00000266215.1	MIR3167	0.155213	0	3.95618
48804	ENSG00000266530.1	MIR4318	0.155213	0	3.95618
34935	ENSG00000238709.1	RNU7-56P	0.155212	0	3.95617
35053	ENSG00000239122.1	RNU2-11P	0.155212	0	3.95617
40189	ENSG00000252046.1	RNU6-150P	0.155211	0	3.95616
48712	ENSG00000266321.1	MIR4293	0.155211	0	3.95616
18079	ENSG00000199276.1	RNA5SP26	0.15521	0	3.95615
18117	ENSG00000199360.1	RNU6-1115P	0.15521	0	3.95615
18131	ENSG00000199392.1	RF00402	0.15521	0	3.95615
18176	ENSG00000199483.1	RNU4-15P	0.15521	0	3.95615
18187	ENSG00000199514.1	RNU6-235P	0.15521	0	3.95615
18212	ENSG00000199572.1	RNA5SP174	0.15521	0	3.95615
18216	ENSG00000199580.1	RF00019	0.15521	0	3.95615
18325	ENSG00000199840.1	RF00019	0.15521	0	3.95615
18640	ENSG00000200544.1	RF00019	0.15521	0	3.95615
18662	ENSG00000200594.1	RNU6-824P	0.15521	0	3.95615
18700	ENSG00000200677.1	RF00093	0.15521	0	3.95615
18840	ENSG00000201006.1	RF00019	0.15521	0	3.95615
19049	ENSG00000201464.1	RF00019	0.15521	0	3.95615
19085	ENSG00000201542.1	RF00091	0.15521	0	3.95615
19134	ENSG00000201627.1	RF00019	0.15521	0	3.95615
19139	ENSG00000201638.2	RNY4P16	0.15521	0	3.95615
19155	ENSG00000201668.1	RF00019	0.15521	0	3.95615
19277	ENSG00000201933.1	RF00019	0.15521	0	3.95615
19352	ENSG00000202124.1	RNY4P3	0.15521	0	3.95615
19400	ENSG00000202239.1	RNU6-396P	0.15521	0	3.95615
19528	ENSG00000202502.1	RNA5SP151	0.15521	0	3.95615
19551	ENSG00000202569.4	MIR146B	0.15521	0	3.95615
20521	ENSG00000206710.1	RNU6-147P	0.15521	0	3.95615
20662	ENSG00000206889.1	RNU6-1200P	0.15521	0	3.95615
20717	ENSG00000206963.1	RNU6-675P	0.15521	0	3.95615
20762	ENSG00000207020.1	RF00019	0.15521	0	3.95615
20764	ENSG00000207022.1	RF00432	0.15521	0	3.95615
20794	ENSG00000207065.1	RNU5A-2P	0.15521	0	3.95615
20814	ENSG00000207091.1	RF00019	0.15521	0	3.95615
20832	ENSG00000207115.1	RNU6-364P	0.15521	0	3.95615
20872	ENSG00000207163.1	RNU6-905P	0.15521	0	3.95615
20881	ENSG00000207172.1	RNU6-1162P	0.15521	0	3.95615
20924	ENSG00000207223.1	RF00019	0.15521	0	3.95615
20978	ENSG00000207296.1	RNU6-140P	0.15521	0	3.95615
21106	ENSG00000207459.1	RNU6-1311P	0.15521	0	3.95615
21147	ENSG00000207524.1	RNU6-33P	0.15521	0	3.95615
21189	ENSG00000207607.3	MIR200A	0.15521	0	3.95615
21204	ENSG00000207626.1	MIR562	0.15521	0	3.95615
21286	ENSG00000207763.1	MIR617	0.15521	0	3.95615
21308	ENSG00000207802.1	MIR646	0.15521	0	3.95615
21324	ENSG00000207826.1	MIR596	0.15521	0	3.95615
21398	ENSG00000207995.1	MIR325	0.15521	0	3.95615
21403	ENSG00000208002.1	MIR643	0.15521	0	3.95615
21414	ENSG00000208017.3	MIR140	0.15521	0	3.95615
21563	ENSG00000211690.1	TRGJ1	0.15521	0	3.95615
21605	ENSG00000211770.1	TRBJ2-6	0.15521	0	3.95615
21669	ENSG00000211842.1	TRAJ47	0.15521	0	3.95615
21680	ENSG00000211855.1	TRAJ34	0.15521	0	3.95615
21685	ENSG00000211860.1	TRAJ29	0.15521	0	3.95615
21710	ENSG00000211886.1	TRAJ3	0.15521	0	3.95615
21844	ENSG00000212228.1	RF00554	0.15521	0	3.95615
21885	ENSG00000212306.1	RF00019	0.15521	0	3.95615
21924	ENSG00000212379.1	RNU6-269P	0.15521	0	3.95615
22046	ENSG00000212593.1	RF00072	0.15521	0	3.95615
23298	ENSG00000215952.1	MIR921	0.15521	0	3.95615
23323	ENSG00000216191.1	MIR8485	0.15521	0	3.95615
23940	ENSG00000221245.1	RF00614	0.15521	0	3.95615
23944	ENSG00000221263.1	MIR548P	0.15521	0	3.95615
23953	ENSG00000221300.1	RF00612	0.15521	0	3.95615
24036	ENSG00000221630.3	MIR1179	0.15521	0	3.95615
24235	ENSG00000222230.1	RNA5SP158	0.15521	0	3.95615
24270	ENSG00000222327.1	RNU6-855P	0.15521	0	3.95615
24471	ENSG00000222862.2	RNU6-1086P	0.15521	0	3.95615
24565	ENSG00000223152.1	RNU4-88P	0.15521	0	3.95615
24570	ENSG00000223169.1	RNA5SP209	0.15521	0	3.95615
24689	ENSG00000223437.1	TMSB4XP3	0.15521	0	3.95615
27328	ENSG00000227259.2	HMGN2P22	0.15521	0	3.95615
28891	ENSG00000229629.1	AL500527.2	0.15521	0	3.95615
30591	ENSG00000232102.1	MTCO3P2	0.15521	0	3.95615
30994	ENSG00000232707.1	AP1B1P2	0.15521	0	3.95615
34004	ENSG00000237111.1	IGHJ3P	0.15521	0	3.95615
34850	ENSG00000238372.1	RF01210	0.15521	0	3.95615
34862	ENSG00000238410.1	RF01233	0.15521	0	3.95615
34863	ENSG00000238417.1	RNU7-63P	0.15521	0	3.95615
34887	ENSG00000238500.1	RNU7-87P	0.15521	0	3.95615
35063	ENSG00000239152.1	RNA5SP310	0.15521	0	3.95615
35077	ENSG00000239197.1	RF01233	0.15521	0	3.95615
38713	ENSG00000249860.3	MTRNR2L5	0.15521	0	3.95615
39177	ENSG00000250562.1	RPL38P4	0.15521	0	3.95615
40011	ENSG00000251798.1	RNU6-863P	0.15521	0	3.95615
40025	ENSG00000251816.1	RNA5SP157	0.15521	0	3.95615
40040	ENSG00000251839.1	RNU7-12P	0.15521	0	3.95615
40046	ENSG00000251850.1	RNA5SP96	0.15521	0	3.95615
40160	ENSG00000252013.1	RNU4ATAC14P	0.15521	0	3.95615
40220	ENSG00000252091.1	RNU6-1146P	0.15521	0	3.95615
40222	ENSG00000252096.1	RF00322	0.15521	0	3.95615
40257	ENSG00000252148.1	RNU6-1206P	0.15521	0	3.95615
40325	ENSG00000252252.1	RNU6-687P	0.15521	0	3.95615
40326	ENSG00000252254.1	RF00019	0.15521	0	3.95615
40346	ENSG00000252279.1	RNU6-406P	0.15521	0	3.95615
40391	ENSG00000252348.1	RNU6-1256P	0.15521	0	3.95615
40521	ENSG00000252537.1	RF00322	0.15521	0	3.95615
40567	ENSG00000252612.1	RF00019	0.15521	0	3.95615
40634	ENSG00000252712.1	SCARNA14	0.15521	0	3.95615
40732	ENSG00000252863.1	RNU6-1183P	0.15521	0	3.95615
40737	ENSG00000252870.1	RF01293	0.15521	0	3.95615
40754	ENSG00000252898.1	RNU6-1096P	0.15521	0	3.95615
40766	ENSG00000252916.1	RNU6-762P	0.15521	0	3.95615
40810	ENSG00000252980.1	RNU6-367P	0.15521	0	3.95615
40821	ENSG00000252993.1	RF00402	0.15521	0	3.95615
40887	ENSG00000253085.1	RF00564	0.15521	0	3.95615
41189	ENSG00000253437.1	RNU6-988P	0.15521	0	3.95615
42643	ENSG00000255156.1	RNY1P9	0.15521	0	3.95615
43342	ENSG00000256353.1	AC087258.1	0.15521	0	3.95615
45616	ENSG00000259963.1	AC007012.1	0.15521	0	3.95615
46793	ENSG00000261593.1	CYP4A27P	0.15521	0	3.95615
47350	ENSG00000263372.1	MIR548AO	0.15521	0	3.95615
47384	ENSG00000263453.1	AL162291.1	0.15521	0	3.95615
47462	ENSG00000263628.1	MIR3155A	0.15521	0	3.95615
47475	ENSG00000263649.1	MIR3135B	0.15521	0	3.95615
47486	ENSG00000263676.1	MIR4632	0.15521	0	3.95615
47566	ENSG00000263838.1	MIR4698	0.15521	0	3.95615
47681	ENSG00000264069.3	MIR3943	0.15521	0	3.95615
47743	ENSG00000264200.1	MIR4693	0.15521	0	3.95615
47810	ENSG00000264342.3	MIR3660	0.15521	0	3.95615
47827	ENSG00000264379.1	RF00157	0.15521	0	3.95615
47836	ENSG00000264399.1	MIR4736	0.15521	0	3.95615
47880	ENSG00000264494.1	MIR4650-2	0.15521	0	3.95615
47897	ENSG00000264536.1	MIR5706	0.15521	0	3.95615
47911	ENSG00000264566.3	MIR23C	0.15521	0	3.95615
48193	ENSG00000265210.1	MIR4486	0.15521	0	3.95615
48210	ENSG00000265251.1	MIR4288	0.15521	0	3.95615
48340	ENSG00000265521.1	MIR5697	0.15521	0	3.95615
48359	ENSG00000265561.2	MIR1268B	0.15521	0	3.95615
48373	ENSG00000265606.1	MIR4695	0.15521	0	3.95615
48626	ENSG00000266151.1	MIR3646	0.15521	0	3.95615
48743	ENSG00000266407.1	MIR3157	0.15521	0	3.95615
48801	ENSG00000266525.1	MIR4650-1	0.15521	0	3.95615
48861	ENSG00000266655.1	MIR3908	0.15521	0	3.95615
48905	ENSG00000266756.1	MIR5680	0.15521	0	3.95615
51196	ENSG00000271317.1	IGHD4OR15-4A	0.15521	0	3.95615
51554	ENSG00000271924.1	RNA5SP108	0.15521	0	3.95615
51637	ENSG00000272080.1	MIR502	0.15521	0	3.95615
51640	ENSG00000272085.1	AC091979.2	0.15521	0	3.95615
52513	ENSG00000273677.1	RF02204	0.15521	0	3.95615
53087	ENSG00000274805.1	MIR6768	0.15521	0	3.95615
53154	ENSG00000274932.1	MIR7150	0.15521	0	3.95615
53188	ENSG00000274999.1	MIR8052	0.15521	0	3.95615
53533	ENSG00000275681.1	U73479.1	0.15521	0	3.95615
54801	ENSG00000278234.1	RF00004	0.15521	0	3.95615
54889	ENSG00000278433.1	MIR6070	0.15521	0	3.95615
55060	ENSG00000278756.1	MIR6722	0.15521	0	3.95615
55644	ENSG00000279505.1	AC022513.1	0.15521	0	3.95615
56687	ENSG00000282420.1	TRBJ1-2	0.15521	0	3.95615
57047	ENSG00000283419.1	MIR6874	0.15521	0	3.95615
57122	ENSG00000283519.1	RF00004	0.15521	0	3.95615
60109	ENSG00000287607.1	FP700111.3	0.15521	0	3.95615
16517	ENSG00000187688.15	TRPV2	3.55989	0.219394	3.95593
6315	ENSG00000130702.15	LAMA5	8.57506	0.542596	3.95585
38310	ENSG00000249209.2	AP000311.1	1.02509	0.05607	3.95561
22536	ENSG00000213777.5	AC011487.1	0.176608	0.00140623	3.95266
3484	ENSG00000108018.15	SORCS1	0.887825	0.0474424	3.95009
47694	ENSG00000264093.1	AC007448.1	0.154547	0	3.94997
30049	ENSG00000231295.1	AC004888.1	0.154359	0	3.94822
37031	ENSG00000243969.1	AC073359.2	0.154326	0	3.94791
32382	ENSG00000234715.2	AC005064.1	0.154122	0	3.946
36088	ENSG00000241657.1	TRBV11-2	0.154069	0	3.9455
46407	ENSG00000261055.1	AL450468.2	0.15406	0	3.94542
58279	ENSG00000285730.1	Z94721.3	0.153938	0	3.94428
39314	ENSG00000250756.1	AC018645.1	0.153787	0	3.94286
40002	ENSG00000251783.1	RNU6-1170P	0.153746	0	3.94248
19299	ENSG00000201990.1	RF00019	0.153703	0	3.94207
4595	ENSG00000116675.16	DNAJC6	0.439361	0.0185912	3.94176
60347	ENSG00000287851.1	AP001885.2	0.445643	0.019005	3.94151
18019	ENSG00000199090.1	MIR326	0.153579	0	3.94091
35434	ENSG00000240051.1	RPL23AP10	0.153545	0	3.94059
39302	ENSG00000250741.6	NT5C1B-RDH14	0.15338	0	3.93904
23606	ENSG00000218682.1	AC064847.1	0.542316	0.02536	3.93894
24060	ENSG00000221737.1	MIR548I1	0.153127	0	3.93666
53040	ENSG00000274704.1	RF00017	0.152953	0	3.93502
53476	ENSG00000275569.1	AL355073.2	0.601893	0.029355	3.93489
28638	ENSG00000229247.2	AL627313.1	0.152928	0	3.93478
40635	ENSG00000252713.1	RNU6-1198P	0.152894	0	3.93446
660	ENSG00000049247.13	UTS2	0.152851	0	3.93405
39308	ENSG00000250749.1	AC122714.1	0.152843	0	3.93398
35147	ENSG00000239356.3	RN7SL309P	0.152497	0	3.93071
21681	ENSG00000211856.1	TRAJ33	0.152487	0	3.93061
31281	ENSG00000233099.1	AC095030.1	0.152328	0	3.92911
33824	ENSG00000236844.1	AC069213.3	0.152263	0	3.92849
52283	ENSG00000273228.1	OR5BQ1P	0.152254	0	3.92841
40654	ENSG00000252743.1	RNU6-850P	0.152197	0	3.92787
54177	ENSG00000277010.1	AC120498.10	0.152137	0	3.9273
5302	ENSG00000122711.9	SPINK4	0.152111	0	3.92705
43309	ENSG00000256278.1	AC048382.1	0.152009	0	3.92608
50056	ENSG00000269014.1	AC008622.1	0.151931	0	3.92534
49132	ENSG00000267121.6	AC008105.3	0.701044	0.0361732	3.92438
36154	ENSG00000241829.1	RPL21P54	0.354913	0.013382	3.924
15449	ENSG00000183287.14	CCBE1	5.59288	0.358465	3.92399
4926	ENSG00000119630.14	PGF	7.25514	0.46807	3.92371
35144	ENSG00000239350.2	AC105265.1	0.151742	0	3.92355
395	ENSG00000019582.15	CD74	12.5415	0.816949	3.92277
29810	ENSG00000230937.12	MIR205HG	0.151627	0	3.92245
26572	ENSG00000226193.1	AL049548.1	0.151582	0	3.92203
48032	ENSG00000264823.3	MIR3154	0.151515	0	3.92139
50142	ENSG00000269300.1	AC008734.1	0.151512	0	3.92136
121	ENSG00000006047.13	YBX2	0.451336	0.0197989	3.92087
38470	ENSG00000249464.6	LINC01091	0.529495	0.0249598	3.92085
41847	ENSG00000254225.1	BTF3P1	0.151448	0	3.92075
40446	ENSG00000252428.1	RNA5SP285	0.151297	0	3.91931
35034	ENSG00000239057.2	MIR500B	0.151281	0	3.91916
4458	ENSG00000115596.4	WNT6	1.49721	0.088976	3.91905
57199	ENSG00000283627.1	AL137785.1	0.151092	0	3.91736
31629	ENSG00000233609.3	RPL10P19	0.151013	0	3.9166
40779	ENSG00000252935.1	RNU6-1220P	0.150899	0	3.91551
50784	ENSG00000270679.1	AC138473.1	0.150816	0	3.91472
39790	ENSG00000251468.2	AC135352.1	0.285027	0.008903	3.91441
37977	ENSG00000248693.1	LINC02100	0.150645	0	3.91308
17364	ENSG00000197245.6	FAM110D	0.88008	0.048433	3.91278
13512	ENSG00000173431.2	RNASE8	0.150568	0	3.91234
45775	ENSG00000260177.1	AC126696.1	0.150488	0	3.91158
39162	ENSG00000250538.6	AC104407.1	0.150225	0	3.90905
49829	ENSG00000268293.1	AC008751.1	0.150218	0	3.90899
4109	ENSG00000112782.17	CLIC5	0.405745	0.0170164	3.90867
41338	ENSG00000253615.1	AC069113.3	0.150037	0	3.90725
51281	ENSG00000271435.1	AC068137.2	0.150015	0	3.90703
26680	ENSG00000226345.1	AC083822.1	0.149805	0	3.90501
16630	ENSG00000188089.13	PLA2G4E	0.14976	0	3.90458
58645	ENSG00000286112.1	AL441992.2	0.568016	0.027933	3.90441
24450	ENSG00000222792.1	RNU6-860P	0.149739	0	3.90438
38286	ENSG00000249171.1	AC021192.1	0.149716	0	3.90416
45528	ENSG00000259840.1	Z97653.1	0.149642	0	3.90344
32631	ENSG00000235077.1	AC073842.1	0.149416	0	3.90126
20776	ENSG00000207037.1	RNU6-339P	0.149408	0	3.90119
19163	ENSG00000201683.1	RF00019	0.149124	0	3.89844
30205	ENSG00000231531.5	HINT1P1	0.149051	0	3.89773
51361	ENSG00000271581.1	AL671883.2	0.148999	0	3.89723
26339	ENSG00000225867.1	AL022315.1	0.148977	0	3.89702
24077	ENSG00000221806.1	RNU6ATAC34P	0.148797	0	3.89527
51007	ENSG00000271018.1	AC013244.1	0.148777	0	3.89508
56672	ENSG00000282320.1	TRBJ1-1	0.148743	0	3.89475
26438	ENSG00000226004.1	AL591468.1	0.148709	0	3.89442
44627	ENSG00000258769.1	RAP1AP	0.148671	0	3.89405
11397	ENSG00000164626.9	KCNK5	2.63271	0.167086	3.89403
51346	ENSG00000271557.1	YPEL5P2	0.285777	0.009224	3.89391
46352	ENSG00000260978.1	AC126407.1	0.148631	0	3.89366
38462	ENSG00000249453.1	AC092834.1	0.148538	0	3.89276
45902	ENSG00000260351.1	AC024270.2	0.246971	0.006636	3.89196
59338	ENSG00000286824.1	AL353704.2	0.148442	0	3.89183
16107	ENSG00000185905.4	C16orf54	0.148262	0	3.89008
25864	ENSG00000225155.4	TOMM22P5	0.148139	0	3.88888
27565	ENSG00000227616.1	AC063976.3	0.148134	0	3.88883
28421	ENSG00000228923.1	AP000355.1	0.148097	0	3.88847
12866	ENSG00000170608.3	FOXA3	0.996967	0.05734	3.88801
43910	ENSG00000257654.1	AC125603.1	0.148001	0	3.88754
35918	ENSG00000241228.1	RPL12P31	0.147967	0	3.8872
44405	ENSG00000258513.1	AC006349.1	0.147948	0	3.88702
1355	ENSG00000076706.17	AP002956.1	22.9883	1.54437	3.8865
42129	ENSG00000254565.1	MTND2P26	0.147819	0	3.88576
4665	ENSG00000117090.15	SLAMF1	0.675964	0.0357329	3.88564
29065	ENSG00000229882.1	AL450469.1	0.147803	0	3.8856
40181	ENSG00000252035.1	RNU6-397P	0.147748	0	3.88507
23513	ENSG00000217825.2	AC099552.1	0.1477	0	3.8846
59265	ENSG00000286747.1	AL627095.2	0.147665	0	3.88426
3107	ENSG00000105427.10	CNFN	0.147614	0	3.88376
20665	ENSG00000206895.1	RF00019	0.147602	0	3.88364
20682	ENSG00000206914.1	RF00019	0.147602	0	3.88364
55377	ENSG00000279171.1	AC006065.6	0.147521	0	3.88285
52371	ENSG00000273381.1	AL158071.5	0.147422	0	3.88188
13341	ENSG00000172578.12	KLHL6	0.297613	0.0101885	3.88183
40640	ENSG00000252719.1	RF00425	0.915859	0.052137	3.8816
55122	ENSG00000278873.1	AC005495.1	0.496982	0.023726	3.88126
7939	ENSG00000140287.11	HDC	1.27039	0.076252	3.88057
35091	ENSG00000239216.1	AL139420.2	0.147251	0	3.88021
29676	ENSG00000230730.1	AC074011.1	0.147196	0	3.87967
43913	ENSG00000257660.5	AC117498.2	0.147086	0	3.87859
55437	ENSG00000279251.1	AC015726.3	0.147042	0	3.87816
40660	ENSG00000252750.1	RNU7-70P	1.02298	0.059582	3.87792
27792	ENSG00000227973.1	PIN4P1	0.14698	0	3.87755
17843	ENSG00000198729.5	PPP1R14C	0.715828	0.038708	3.87738
22609	ENSG00000213935.3	RPL22P16	0.146888	0	3.87664
27329	ENSG00000227260.2	LINC01985	0.146827	0	3.87605
6224	ENSG00000130182.8	ZSCAN10	0.146784	0	3.87563
15692	ENSG00000184258.7	CDR1	2.85718	0.184659	3.87557
18904	ENSG00000201155.1	RNU1-24P	0.146758	0	3.87537
12823	ENSG00000170439.7	METTL7B	0.146704	0	3.87483
18955	ENSG00000201282.1	RF00019	0.146592	0	3.87373
14616	ENSG00000179097.5	HTR1F	1.02355	0.05985	3.87317
49666	ENSG00000267781.1	SLC25A36P1	0.146532	0	3.87314
9982	ENSG00000156453.13	PCDH1	6.55804	0.437746	3.87251
50179	ENSG00000269404.7	SPIB	0.752346	0.0413748	3.87226
13892	ENSG00000175471.19	MCTP1	1.91158	0.120545	3.87214
26332	ENSG00000225851.1	HLA-S	0.146425	0	3.87209
40542	ENSG00000252569.1	RNU6-1153P	0.146341	0	3.87126
57833	ENSG00000284743.1	AL139254.3	0.146229	0	3.87016
3270	ENSG00000106178.6	CCL24	0.146154	0	3.86942
5701	ENSG00000125735.10	TNFSF14	2.10577	0.134153	3.86867
50790	ENSG00000270688.1	AL137849.1	0.146026	0	3.86815
34820	ENSG00000238280.2	AC067751.1	0.145924	0	3.86715
49341	ENSG00000267373.1	AC008894.1	0.145906	0	3.86697
37600	ENSG00000247970.2	AL160313.1	0.145799	0	3.86591
40517	ENSG00000252532.1	RNU7-193P	0.145659	0	3.86452
38180	ENSG00000249002.2	AC096745.1	0.25968	0.007831	3.86428
19287	ENSG00000201957.1	RF00402	0.310421	0.011319	3.86401
34988	ENSG00000238898.1	RNU1-80P	0.14557	0	3.86364
49333	ENSG00000267364.2	AC022706.1	0.14549	0	3.86285
22775	ENSG00000214305.4	RF00017	0.145411	0	3.86206
15177	ENSG00000182162.11	P2RY8	0.303411	0.0108786	3.86118
34932	ENSG00000238704.1	RNU7-97P	0.145235	0	3.86032
28985	ENSG00000229758.2	DYNLT3P2	0.145214	0	3.86011
12089	ENSG00000167414.4	AC093503.1	0.14515	0	3.85947
44030	ENSG00000257880.1	AC078789.1	0.932238	0.054237	3.85922
23568	ENSG00000218358.2	RAET1K	0.1451	0	3.85898
55783	ENSG00000279685.2	MAPT-IT1	0.205695	0.004186	3.85797
128	ENSG00000006128.12	TAC1	0.900347	0.0521052	3.8577
20408	ENSG00000206532.2	AC117402.1	0.144962	0	3.8576
54768	ENSG00000278171.1	AL137028.2	0.144903	0	3.85702
40768	ENSG00000252919.1	RF00019	0.144876	0	3.85675
21959	ENSG00000212440.1	RF00072	0.144863	0	3.85662
60033	ENSG00000287527.1	AC005753.3	0.747595	0.041612	3.85648
20277	ENSG00000205755.11_PAR_Y	CRLF2	0.144632	0	3.85431
16728	ENSG00000188508.11	KRTDAP	1.23581	0.0754612	3.85405
47648	ENSG00000264010.1	MIR4429	0.144579	0	3.85379
39431	ENSG00000250948.1	AC091180.4	0.144441	0	3.85241
51082	ENSG00000271141.1	AC010680.4	0.14424	0	3.8504
24067	ENSG00000221760.1	MIR548J	0.144124	0	3.84924
15806	ENSG00000184731.6	FAM110C	0.891112	0.0518437	3.84891
2817	ENSG00000103426.12	CORO7-PAM16	1.31601	0.081424	3.84746
18637	ENSG00000200536.1	RF00402	0.143945	0	3.84745
57084	ENSG00000283468.1	MIR4454	0.143922	0	3.84722
12499	ENSG00000169035.12	KLK7	0.143861	0	3.84661
43085	ENSG00000255746.1	AC007406.2	0.143793	0	3.84592
30925	ENSG00000232606.2	LINC01412	0.14379	0	3.84589
18082	ENSG00000199283.1	RNU1-58P	0.143784	0	3.84583
39386	ENSG00000250882.1	AC010261.1	0.143663	0	3.84462
7769	ENSG00000139132.14	FGD4	2.89225	0.191489	3.84342
26932	ENSG00000226705.1	SDCBPP1	0.143408	0	3.84205
37681	ENSG00000248211.1	TRPC7-AS1	0.143401	0	3.84198
40774	ENSG00000252929.1	RNU6-218P	0.143385	0	3.84182
31604	ENSG00000233574.1	AL020994.3	0.143315	0	3.84112
24695	ENSG00000223446.2	AL451065.1	0.539295	0.027667	3.8397
41947	ENSG00000254348.1	AC120036.3	0.99856	0.059827	3.83799
29998	ENSG00000231208.4	ZBTB46-AS1	0.14298	0	3.83774
2488	ENSG00000101280.8	ANGPT4	1.01833	0.061226	3.83765
27392	ENSG00000227358.1	AL354861.1	0.142968	0	3.83762
50414	ENSG00000270016.1	AC026150.3	0.142895	0	3.83688
54081	ENSG00000276814.1	AC004801.6	0.142832	0	3.83625
29915	ENSG00000231092.1	AC012513.1	0.142816	0	3.83609
18898	ENSG00000201142.1	RNU1-151P	0.142793	0	3.83585
27309	ENSG00000227237.1	AL672291.1	0.14278	0	3.83572
24215	ENSG00000222164.1	RN7SKP266	0.142772	0	3.83564
31353	ENSG00000233216.1	AL357373.1	0.142678	0	3.83469
5032	ENSG00000120279.6	MYCT1	2.02424	0.132105	3.83235
52031	ENSG00000272789.1	AC010976.2	0.142276	0	3.83062
53274	ENSG00000275161.1	RF01928	0.142276	0	3.83062
29548	ENSG00000230550.2	ERLNC1	0.544066	0.0282492	3.83028
20824	ENSG00000207104.1	RNU6-434P	0.142155	0	3.82939
28529	ENSG00000229088.1	MTND1P10	0.142152	0	3.82936
14719	ENSG00000179673.5	RPRML	0.142037	0	3.82819
36669	ENSG00000243066.3	RN7SL842P	0.141759	0	3.82537
5969	ENSG00000127951.7	FGL2	40.0382	2.81458	3.82527
36512	ENSG00000242683.1	RPL12P21	0.141746	0	3.82524
24507	ENSG00000222974.1	RN7SKP228	0.141637	0	3.82413
35430	ENSG00000240043.1	RPS27P26	0.141573	0	3.82347
11279	ENSG00000164181.14	ELOVL7	1.74934	0.113575	3.82335
40188	ENSG00000252045.1	RF00438	0.141515	0	3.82288
5799	ENSG00000126218.11	F10	5.87035	0.405343	3.82107
45966	ENSG00000260442.5	ATP2A1-AS1	0.14112	0	3.81885
4174	ENSG00000113361.13	CDH6	2.73631	0.183899	3.81885
41655	ENSG00000253980.1	AC010609.1	0.141026	0	3.81789
29363	ENSG00000230294.4	LINC02370	0.14084	0	3.81599
23898	ENSG00000221033.1	MIR1272	0.140772	0	3.81529
18671	ENSG00000200615.1	RF00019	0.140659	0	3.81413
51690	ENSG00000272167.2	AL606537.1	0.140623	0	3.81376
594	ENSG00000042980.12	ADAM28	1.35531	0.086442	3.81281
10857	ENSG00000162892.15	IL24	0.572548	0.0307473	3.81262
31471	ENSG00000233392.5	AC104809.2	0.14045	0	3.81199
33440	ENSG00000236296.8	GUSBP5	0.251949	0.0079467	3.81134
55690	ENSG00000279572.1	AC021683.4	0.140381	0	3.81128
11304	ENSG00000164283.13	ESM1	0.919904	0.0555868	3.81
18064	ENSG00000199226.1	RNU6-50P	0.140141	0	3.80881
37043	ENSG00000243991.3	RN7SL447P	0.140006	0	3.80742
30411	ENSG00000231848.1	AC012354.2	1.27703	0.081261	3.80665
47995	ENSG00000264739.1	AC093484.2	0.659451	0.03713	3.80655
54358	ENSG00000277397.1	AL606760.4	0.139862	0	3.80593
39516	ENSG00000251076.1	AC104126.1	0.139721	0	3.80448
8318	ENSG00000143126.8	CELSR2	1.56412	0.102	3.80377
9888	ENSG00000155659.15	VSIG4	0.139576	0	3.80298
26544	ENSG00000226145.7	KRT16P6	0.139575	0	3.80297
3785	ENSG00000110484.7	SCGB2A2	3.0138	0.206009	3.80242
51406	ENSG00000271647.1	KRT8P47	0.186969	0.003411	3.80131
48552	ENSG00000265987.1	AC011933.4	0.139362	0	3.80077
50125	ENSG00000269237.1	AC010615.4	0.139243	0	3.79953
24792	ENSG00000223589.2	AL139158.1	0.139233	0	3.79943
33741	ENSG00000236722.1	AC116036.1	0.13914	0	3.79847
21535	ENSG00000211660.3	IGLV2-23	0.139133	0	3.79839
48216	ENSG00000265260.2	RN7SL74P	0.139118	0	3.79824
21214	ENSG00000207637.1	MIR595	0.139043	0	3.79746
43526	ENSG00000256824.1	AP000721.2	0.139007	0	3.79708
50580	ENSG00000270325.1	BNIP3P9	0.138932	0	3.79631
22499	ENSG00000213711.3	PHBP7	0.138812	0	3.79506
49598	ENSG00000267698.1	AC002116.2	0.13865	0	3.79338
33938	ENSG00000237003.1	AC126124.2	0.236925	0.007092	3.79304
26929	ENSG00000226701.1	RPL15P14	0.138616	0	3.79302
6013	ENSG00000128310.2	GALR3	0.138442	0	3.79121
7314	ENSG00000136689.18	IL1RN	0.779888	0.0463553	3.79064
23224	ENSG00000215595.1	C20orf202	0.672278	0.038581	3.79059
32060	ENSG00000234233.1	KCNH1-IT1	0.13835	0	3.79025
15178	ENSG00000182162.11_PAR_Y	P2RY8	0.336267	0.0143069	3.79017
41015	ENSG00000253232.1	AC091144.1	0.13834	0	3.79015
21110	ENSG00000207466.1	RF00019	0.138307	0	3.7898
27316	ENSG00000227245.1	AC092042.1	0.138134	0	3.788
57702	ENSG00000284605.1	AC127526.3	0.423071	0.02066	3.78647
53669	ENSG00000275963.1	AC008115.4	0.137987	0	3.78646
19028	ENSG00000201421.1	RF00019	0.137965	0	3.78623
35490	ENSG00000240199.3	RN7SL520P	0.137844	0	3.78496
20807	ENSG00000207083.1	RNU6-22P	0.137806	0	3.78457
28384	ENSG00000228853.1	NEGR1-IT1	0.137773	0	3.78422
8007	ENSG00000140678.16	ITGAX	0.369891	0.0168527	3.78396
46984	ENSG00000261857.7	MIA	1.14354	0.0730223	3.78386
50090	ENSG00000269107.1	AC092329.1	0.137733	0	3.7838
42258	ENSG00000254709.7	IGLL5	0.666473	0.0383907	3.78374
34733	ENSG00000238156.1	AL445465.2	0.137708	0	3.78354
47792	ENSG00000264300.1	AC090616.3	0.137561	0	3.782
28537	ENSG00000229102.1	AC076966.1	0.137523	0	3.7816
6002	ENSG00000128268.12	MGAT3	3.61236	0.252875	3.78049
60090	ENSG00000287586.1	Z98886.1	0.137355	0	3.77984
46266	ENSG00000260863.1	CYP2C60P	0.137344	0	3.77972
39569	ENSG00000251168.1	AC025174.1	0.137322	0	3.77949
37816	ENSG00000248441.7	LINC01197	0.56778	0.0313736	3.77855
52418	ENSG00000273476.1	AL133215.3	0.137195	0	3.77816
46482	ENSG00000261161.1	AC009154.1	0.137184	0	3.77804
50316	ENSG00000269837.1	IPO5P1	0.908225	0.0562051	3.77804
34092	ENSG00000237248.5	LINC00987	0.547435	0.0299198	3.77751
26137	ENSG00000225552.1	NAALADL2-AS1	0.137064	0	3.77678
45967	ENSG00000260443.1	AC127455.1	0.137013	0	3.77624
19353	ENSG00000202125.1	RNU1-100P	0.480682	0.025087	3.77607
55892	ENSG00000279809.1	AC005538.2	0.406167	0.019675	3.77475
8044	ENSG00000140968.11	IRF8	13.4862	0.976077	3.77364
5394	ENSG00000123496.8	IL13RA2	0.658928	0.0381861	3.77343
46668	ENSG00000261419.1	AC145285.4	0.136728	0	3.77324
13623	ENSG00000174004.6	NRROS	0.308315	0.0125522	3.77307
38581	ENSG00000249649.1	MRPS33P2	0.268485	0.009641	3.7729
36440	ENSG00000242522.1	KLHL6-AS1	0.136696	0	3.7729
21776	ENSG00000211991.4	MIR676	0.136678	0	3.77271
3564	ENSG00000108622.11	ICAM2	1.8897	0.12826	3.7727
45055	ENSG00000259258.1	AC013553.1	0.136608	0	3.77197
30420	ENSG00000231861.2	OR5K2	0.136576	0	3.77163
60264	ENSG00000287768.1	BX469938.1	0.1363	0	3.76871
26898	ENSG00000226659.1	AC021028.1	0.136231	0	3.76798
169	ENSG00000007129.18	CEACAM21	0.136212	0	3.76778
22002	ENSG00000212521.1	RNU6-918P	0.136175	0	3.76739
[truncated: 58,604 more rows]
