# Supplementary material for: Single-cell RNA-seq reveals fibroblast heterogeneity and increased mesenchymal fibroblasts in human fibrotic skin diseases
Source: Nat Commun. 2021 Jun 17;12:3709. doi: 10.1038/s41467-021-24110-y (PMC8211847; doi:10.1038/s41467-021-24110-y)
Supplement: Supplementary file 7 — Supplementary Data 4 [file 41467_2021_24110_MOESM7_ESM.xlsx]

## Sheet: main
For Fig6E, differential expressed gene between sC1 fibroblast and sC4 fibroblast.(two-sided Wilcoxon Rank Sum Test, Bonferroni correction, p-adjust < 0.05)

## Sheet: integrate.all.NF.all.KF.fib.con
genes	p_val	avg_logFC	pct.1	pct.2	p_val_adj
CFD	2.88e-24	-1.46993	0.612	0.714	6.82e-20
ELN	6.54e-140	-1.23655	0.617	0.939	1.54e-135
CCDC80	1.4e-220	-1.20464	0.994	1	3.3e-216
WISP2	1e-44	-0.891538	0.639	0.802	2.37e-40
FBLN1	2.12e-169	-0.871221	0.969	0.997	5.01e-165
SFRP1	5.21e-69	-0.782213	0.291	0.618	1.23e-64
PTGDS	4.14e-08	-0.781952	0.422	0.494	0.000977193
DUSP1	1.74e-64	-0.750738	0.956	0.987	4.1e-60
DCN	6.4e-131	-0.731955	0.998	1	1.51e-126
CRYAB	2.16e-48	-0.726967	0.354	0.612	5.12e-44
PRELP	8.27e-128	-0.708883	0.289	0.771	1.95e-123
GAS6	1.89e-100	-0.705516	0.766	0.932	4.46e-96
SELENOP	2.34e-40	-0.702676	0.299	0.535	5.54e-36
KLF4	2.52e-57	-0.668767	0.666	0.838	5.96e-53
ANGPTL1	1.41e-80	-0.664137	0.394	0.751	3.32e-76
CXCL14	7.65e-21	-0.650282	0.81	0.853	1.81e-16
FOS	3.27e-37	-0.647814	0.97	0.976	7.74e-33
IGF1	5.15e-49	-0.642664	0.411	0.68	1.22e-44
PLAC9	1.78e-86	-0.632514	0.906	0.973	4.21e-82
SOD2	2.95e-28	-0.628953	0.677	0.775	6.96e-24
ZFP36	6.25e-56	-0.625916	0.802	0.894	1.48e-51
CST3	5.95e-78	-0.615131	0.999	0.996	1.4e-73
C1R	5.89e-93	-0.60254	0.934	0.981	1.39e-88
CTSK	3.68e-82	-0.599077	0.982	0.991	8.69e-78
NR4A1	3e-36	-0.588989	0.473	0.684	7.09e-32
SEMA3C	1.53e-81	-0.583687	0.458	0.779	3.62e-77
FCGRT	3.56e-79	-0.580844	0.793	0.904	8.41e-75
MMP2	4.11e-102	-0.57856	0.99	0.997	9.72e-98
FXYD1	3.35e-63	-0.558819	0.532	0.767	7.92e-59
SERPINF1	1.29e-69	-0.547638	0.96	0.977	3.05e-65
GEM	6.46e-26	-0.545747	0.734	0.796	1.53e-21
NR4A2	3.2e-27	-0.539363	0.484	0.642	7.56e-23
CXCL12	1.15e-26	-0.515669	0.559	0.699	2.72e-22
PTN	1.88e-23	-0.51551	0.874	0.897	4.45e-19
CEBPD	9.66e-37	-0.515409	0.739	0.829	2.28e-32
TWIST2	2.35e-60	-0.510523	0.541	0.77	5.54e-56
CEBPB	2.82e-46	-0.502711	0.85	0.919	6.67e-42
MGP	2.61e-30	-0.498189	0.944	0.944	6.17e-26
ITIH5	5.87e-61	-0.496922	0.103	0.404	1.39e-56
GPNMB	1.99e-60	-0.49447	0.736	0.877	4.7e-56
JUND	2.85e-59	-0.494448	0.988	0.995	6.74e-55
EGR1	6.25e-29	-0.490196	0.815	0.876	1.48e-24
IGFBP5	1.08e-10	-0.489256	0.706	0.75	2.56e-06
MT2A	7.23e-09	-0.484172	0.674	0.715	0.000170869
BDKRB1	2.4e-14	-0.482047	0.26	0.382	5.67e-10
DNAJB1	2.31e-26	-0.476266	0.903	0.917	5.45e-22
JUNB	3.91e-38	-0.474363	0.975	0.975	9.24e-34
TNXB	1.83e-42	-0.474152	0.092	0.325	4.32e-38
PDGFRL	3.95e-54	-0.469026	0.826	0.897	9.33e-50
CLU	3.93e-13	-0.468831	0.479	0.564	9.28e-09
FOSB	1.64e-52	-0.468804	0.947	0.967	3.87e-48
MFAP4	3.2e-64	-0.465727	0.955	0.982	7.56e-60
CXCL2	6.63e-17	-0.460153	0.337	0.482	1.57e-12
APOD	8.03e-22	-0.45656	0.268	0.439	1.9e-17
FBLN2	1.49e-42	-0.455684	0.865	0.926	3.52e-38
AKAP12	2.49e-37	-0.455554	0.438	0.651	5.88e-33
ZBTB20	1.32e-56	-0.452984	0.839	0.923	3.11e-52
ATF3	6.3e-18	-0.445959	0.622	0.69	1.49e-13
ADM	1.18e-28	-0.444142	0.379	0.556	2.78e-24
LHFPL6	2.79e-40	-0.443811	0.695	0.811	6.6e-36
SMOC2	1.5e-49	-0.441076	0.442	0.682	3.55e-45
IER2	1.41e-33	-0.434337	0.921	0.938	3.33e-29
TGFBR3	7.1e-62	-0.433943	0.243	0.547	1.68e-57
PLAGL1	6.27e-24	-0.427536	0.743	0.803	1.48e-19
PBX1	2.51e-57	-0.426616	0.432	0.67	5.93e-53
ANK2	8.68e-45	-0.422912	0.312	0.562	2.05e-40
OSR2	1.38e-35	-0.41606	0.473	0.664	3.27e-31
JUN	5.1e-36	-0.410887	0.987	0.991	1.2e-31
SERPING1	3.92e-49	-0.409936	0.803	0.908	9.25e-45
CILP	4.96e-45	-0.408772	0.245	0.531	1.17e-40
PODN	1.01e-55	-0.406904	0.762	0.901	2.39e-51
GYPC	8.32e-39	-0.385969	0.585	0.727	1.97e-34
SOD3	8.91e-22	-0.382667	0.319	0.481	2.11e-17
CTSH	1.69e-35	-0.382641	0.318	0.529	4e-31
KLF2	1.05e-14	-0.379859	0.577	0.651	2.48e-10
AKR1C3	7.49e-51	-0.37974	0.376	0.627	1.77e-46
FGF7	2.31e-51	-0.378244	0.249	0.553	5.46e-47
C1S	1.04e-60	-0.37343	0.934	0.977	2.47e-56
KLF6	7.79e-17	-0.369588	0.915	0.913	1.84e-12
PLTP	1.95e-31	-0.369196	0.805	0.875	4.61e-27
CYBRD1	1.04e-33	-0.368851	0.659	0.772	2.46e-29
FGL2	2.72e-28	-0.366577	0.12	0.3	6.42e-24
AKR1C1	1.11e-43	-0.365359	0.254	0.5	2.62e-39
PMP22	5.38e-41	-0.363679	0.783	0.884	1.27e-36
MEGF6	5.59e-43	-0.363392	0.488	0.726	1.32e-38
REV3L	1.01e-24	-0.361112	0.54	0.671	2.39e-20
IGFBP4	7.99e-32	-0.359313	0.928	0.945	1.89e-27
GAS1	2.1e-22	-0.356078	0.681	0.755	4.97e-18
TXNIP	2.14e-30	-0.354169	0.717	0.841	5.06e-26
PDGFD	5.91e-43	-0.351609	0.217	0.473	1.4e-38
PLPP3	6.38e-26	-0.348193	0.419	0.593	1.51e-21
DHRS3	4.21e-38	-0.347358	0.249	0.485	9.96e-34
CDKN1C	8.44e-33	-0.343601	0.781	0.856	1.99e-28
COL14A1	6.41e-49	-0.342803	0.982	0.99	1.52e-44
VEGFB	8.06e-29	-0.342743	0.824	0.857	1.9e-24
CD44	3.97e-23	-0.335842	0.752	0.81	9.38e-19
ARID5B	9.26e-37	-0.33284	0.77	0.876	2.19e-32
NFIX	1.78e-38	-0.332231	0.688	0.838	4.22e-34
FHL1	3.96e-32	-0.330361	0.664	0.763	9.36e-28
ZNF106	1.54e-29	-0.327107	0.738	0.821	3.65e-25
ZFP36L2	1.87e-26	-0.322086	0.772	0.857	4.42e-22
MITF	3.84e-45	-0.320321	0.167	0.418	9.08e-41
NUPR1	6.22e-39	-0.318785	0.905	0.947	1.47e-34
CPE	3.63e-19	-0.315954	0.866	0.87	8.57e-15
BASP1	1.45e-26	-0.315816	0.933	0.959	3.42e-22
PNRC1	2.88e-21	-0.314508	0.881	0.893	6.82e-17
VASN	2.07e-32	-0.31344	0.669	0.777	4.9e-28
HSPA1A	4.24e-12	-0.312002	0.975	0.977	1e-07
TSPAN4	3.32e-34	-0.309424	0.734	0.813	7.84e-30
PRNP	7.91e-30	-0.308372	0.722	0.808	1.87e-25
MIR99AHG	6.98e-27	-0.308041	0.627	0.757	1.65e-22
CTSF	8.63e-34	-0.301814	0.567	0.717	2.04e-29
CD34	1.18e-51	-0.29724	0.051	0.298	2.79e-47
FBLN7	1.88e-30	-0.294702	0.421	0.621	4.45e-26
GADD45B	6.5e-13	-0.294287	0.943	0.943	1.54e-08
UGP2	1.2e-18	-0.292079	0.757	0.798	2.84e-14
CHRD	5.25e-21	-0.290238	0.484	0.599	1.24e-16
NDFIP1	8.82e-32	-0.288113	0.801	0.858	2.09e-27
SLIT3	6.52e-24	-0.28708	0.635	0.747	1.54e-19
KHDRBS3	5.44e-35	-0.285358	0.514	0.735	1.28e-30
ADAM33	7.64e-34	-0.284306	0.303	0.526	1.8e-29
IL11RA	2.33e-30	-0.283096	0.53	0.7	5.5e-26
NFKBIA	1.99e-15	-0.281394	0.885	0.908	4.69e-11
XG	1.03e-38	-0.278623	0.326	0.56	2.43e-34
HSP90AA1	6.34e-15	-0.274567	0.981	0.986	1.5e-10
ADGRA2	2.66e-29	-0.272945	0.472	0.643	6.3e-25
IRF1	3.22e-09	-0.272129	0.673	0.692	7.62e-05
FTH1	1.65e-38	-0.270996	1	0.999	3.91e-34
PERP	2.72e-23	-0.269159	0.648	0.737	6.42e-19
THBS1	1.03e-20	-0.268629	0.592	0.726	2.43e-16
GPRC5A	6.68e-22	-0.268064	0.241	0.41	1.58e-17
WTAP	5.4e-09	-0.267195	0.669	0.683	0.000127707
CELF2	5.38e-24	-0.266051	0.549	0.674	1.27e-19
NFIB	3.97e-26	-0.265305	0.443	0.622	9.37e-22
METRNL	5.05e-18	-0.263405	0.73	0.782	1.19e-13
NFKBIZ	7.48e-09	-0.26201	0.742	0.759	0.000176666
CCNL1	4.09e-20	-0.260463	0.804	0.839	9.66e-16
DDAH2	1.94e-23	-0.259764	0.71	0.796	4.58e-19
ABCC9	5.02e-37	-0.256732	0.104	0.315	1.19e-32
NFIA	1.08e-22	-0.254699	0.318	0.486	2.54e-18
CYR61	5.07e-09	-0.252822	0.803	0.845	0.000119886
SVEP1	3.12e-31	-0.252017	0.082	0.269	7.36e-27
ID2	1.27e-08	-0.250782	0.709	0.739	0.000301129
HSPA5	7.14e-10	0.250243	0.935	0.887	1.69e-05
CSRP1	1.9e-28	0.250292	0.616	0.389	4.5e-24
COL6A3	7.31e-23	0.250413	0.996	0.995	1.73e-18
CLIC1	7.17e-26	0.25197	0.934	0.887	1.69e-21
TMSB10	5.96e-43	0.252452	0.999	1	1.41e-38
RAC3	1.27e-29	0.252578	0.551	0.314	3.01e-25
SPON2	2.91e-16	0.254551	0.968	0.953	6.88e-12
RUNX2	1.39e-34	0.255372	0.585	0.33	3.29e-30
S100A16	3.41e-27	0.25662	0.859	0.76	8.05e-23
CAVIN3	2.65e-28	0.256731	0.943	0.861	6.27e-24
SLC16A3	9.86e-37	0.257065	0.598	0.336	2.33e-32
MICAL2	2.03e-60	0.261018	0.443	0.124	4.8e-56
S100A11	1.26e-42	0.261627	0.997	0.984	2.98e-38
SPATS2L	4.69e-23	0.263418	0.945	0.85	1.11e-18
BMP1	2.63e-32	0.263706	0.896	0.791	6.21e-28
LDHA	1.33e-19	0.263859	0.926	0.86	3.13e-15
TMEM208	4.89e-32	0.264143	0.876	0.739	1.15e-27
IFITM3	6.73e-27	0.265259	0.989	0.968	1.59e-22
ACTN1	7.69e-29	0.268006	0.869	0.725	1.82e-24
ARPC2	7.76e-32	0.268543	0.948	0.872	1.83e-27
MIF	1.63e-31	0.26886	0.929	0.833	3.86e-27
TGFB1I1	4.19e-33	0.269662	0.809	0.65	9.89e-29
COTL1	1.03e-30	0.269923	0.698	0.489	2.43e-26
PPFIBP1	1.53e-33	0.270211	0.826	0.599	3.61e-29
GPC1	3.84e-40	0.270292	0.586	0.303	9.07e-36
NAV1	2.62e-44	0.270634	0.67	0.367	6.19e-40
SRA1	2.83e-37	0.273661	0.772	0.569	6.69e-33
SRPX2	6.3e-46	0.274504	0.584	0.297	1.49e-41
CFL1	1.88e-36	0.274866	0.975	0.94	4.43e-32
LRRN3	3.08e-35	0.275296	0.479	0.224	7.29e-31
TPI1	8.1e-37	0.277557	0.945	0.891	1.91e-32
ISLR	1.34e-09	0.27835	0.863	0.832	3.16e-05
ZNF469	4.38e-37	0.28017	0.703	0.438	1.04e-32
TPM4	3.64e-36	0.283667	0.98	0.93	8.59e-32
TMSB4X	1.15e-26	0.285905	0.999	0.992	2.72e-22
COL27A1	1.59e-43	0.288876	0.483	0.198	3.75e-39
TYMP	4.44e-29	0.290899	0.897	0.75	1.05e-24
LAMP5	3.01e-23	0.29567	0.495	0.286	7.11e-19
NID2	3.29e-48	0.29848	0.632	0.331	7.78e-44
GJB2	5.37e-47	0.299955	0.293	0.054	1.27e-42
SPARCL1	5.71e-15	0.300945	0.803	0.655	1.35e-10
OSTC	2.19e-39	0.301375	0.949	0.913	5.19e-35
RAB13	3.54e-33	0.301699	0.903	0.766	8.36e-29
ARPC1B	4.75e-41	0.303897	0.888	0.732	1.12e-36
MMP14	2.03e-19	0.305354	0.945	0.9	4.81e-15
PFN1	4.78e-47	0.305445	0.979	0.94	1.13e-42
PLAUR	1.15e-31	0.307569	0.85	0.708	2.73e-27
COL7A1	9.23e-36	0.307791	0.382	0.141	2.18e-31
EDNRA	1.79e-63	0.308809	0.425	0.103	4.22e-59
PTMS	3.51e-38	0.309781	0.946	0.88	8.3e-34
PHLDA2	2.04e-33	0.312122	0.559	0.314	4.81e-29
BGN	1.4e-24	0.312955	0.984	0.933	3.3e-20
CYTOR	2.62e-36	0.313236	0.792	0.583	6.19e-32
TGFB1	2e-45	0.31344	0.808	0.574	4.74e-41
COL12A1	1.32e-28	0.315081	0.973	0.923	3.13e-24
ENO1	7.11e-40	0.316182	0.922	0.82	1.68e-35
FXYD5	2.56e-45	0.316384	0.732	0.45	6.05e-41
HES4	2.91e-41	0.317406	0.672	0.391	6.88e-37
TIMP1	1.96e-18	0.317689	0.988	0.989	4.62e-14
METRN	3.94e-32	0.3196	0.853	0.689	9.32e-28
TGFB3	1.15e-46	0.322473	0.749	0.483	2.71e-42
COL8A1	1.98e-25	0.326116	0.727	0.521	4.68e-21
PLOD2	8.26e-42	0.329404	0.716	0.469	1.95e-37
TAGLN2	1.82e-44	0.333124	0.922	0.834	4.29e-40
OLFM2	2.44e-10	0.333655	0.464	0.356	5.76e-06
PALLD	8.68e-29	0.333908	0.911	0.825	2.05e-24
RGCC	2.46e-24	0.334241	0.727	0.544	5.82e-20
RPL22L1	2.61e-32	0.343174	0.859	0.737	6.17e-28
LGALS1	4.48e-78	0.343444	1	1	1.06e-73
FLNA	4.37e-43	0.346268	0.918	0.775	1.03e-38
SDC1	3.23e-42	0.347106	0.784	0.553	7.64e-38
PKM	1.68e-52	0.3545	0.942	0.866	3.97e-48
COL6A2	5.4e-50	0.355266	1	1	1.28e-45
MYH9	9.83e-58	0.363266	0.774	0.49	2.32e-53
ACTB	1.11e-39	0.377614	0.993	0.992	2.61e-35
MFAP5	1.12e-24	0.379693	0.806	0.669	2.66e-20
SDC2	1.27e-49	0.381075	0.849	0.67	3.01e-45
OLFML2B	2.31e-39	0.382949	0.909	0.772	5.47e-35
TNFRSF12A	1.06e-38	0.383241	0.832	0.652	2.51e-34
RPS2	3e-66	0.383663	0.997	0.991	7.08e-62
ITGB1	7.88e-50	0.385131	0.97	0.925	1.86e-45
GREM1	3.14e-45	0.389514	0.61	0.319	7.43e-41
PPP1R14B	3.32e-59	0.397364	0.961	0.901	7.85e-55
COL18A1	1.2e-34	0.401216	0.87	0.71	2.84e-30
SPHK1	3.9e-59	0.406377	0.662	0.346	9.21e-55
MT1X	1.16e-16	0.414743	0.727	0.574	2.74e-12
ID1	1.02e-21	0.426807	0.811	0.658	2.41e-17
PDLIM7	1.06e-61	0.430748	0.85	0.601	2.51e-57
COL6A1	4.58e-84	0.431832	1	0.999	1.08e-79
GAPDH	3.61e-84	0.444289	0.998	0.987	8.53e-80
IGFBP3	9.8e-22	0.44723	0.387	0.202	2.31e-17
SULF1	4.56e-50	0.464868	0.736	0.434	1.08e-45
C11orf96	2.97e-29	0.46612	0.801	0.634	7.03e-25
ADAM12	6.09e-65	0.467061	0.929	0.786	1.44e-60
MMP11	4.46e-06	0.489166	0.518	0.438	0.105446
MYL9	7.69e-48	0.497046	0.939	0.852	1.82e-43
COL5A3	3.75e-46	0.51094	0.676	0.419	8.87e-42
SH3BGRL3	6.53e-79	0.519005	0.959	0.832	1.54e-74
IGFBP6	1.28e-38	0.519303	0.845	0.671	3.03e-34
COL11A1	5.86e-42	0.555138	0.772	0.536	1.39e-37
TPM1	1.14e-53	0.565188	0.936	0.825	2.71e-49
TNC	4.08e-46	0.57686	0.76	0.485	9.64e-42
ACTA2	2.96e-24	0.580849	0.456	0.257	7e-20
SCX	2.73e-35	0.585587	0.581	0.351	6.46e-31
CALD1	2.43e-127	0.618059	0.995	0.986	5.74e-123
FABP5	5.58e-57	0.627487	0.777	0.502	1.32e-52
IGFBP7	2.88e-79	0.643924	0.99	0.931	6.81e-75
LOXL2	8.56e-118	0.672876	0.785	0.335	2.02e-113
POSTN	4.73e-96	0.728903	0.995	0.907	1.12e-91
TPM2	1.34e-106	0.761589	0.953	0.832	3.18e-102
FN1	1.05e-104	0.816091	0.998	0.944	2.49e-100
TAGLN	2.98e-53	0.917794	0.802	0.581	7.05e-49
TGFBI	6.28e-127	0.97419	0.838	0.426	1.48e-122
