# Supplementary material for: Single-cell RNA-seq reveals fibroblast heterogeneity and increased mesenchymal fibroblasts in human fibrotic skin diseases
Source: Nat Commun. 2021 Jun 17;12:3709. doi: 10.1038/s41467-021-24110-y (PMC8211847; doi:10.1038/s41467-021-24110-y)
Supplement: Supplementary file 9 — Source Data [file 41467_2021_24110_MOESM9_ESM.xlsx]

## Sheet: Fig.3g
Fig.3g
Percentage of NREP+/ADAM12+ cells in normal and keloid tissues(%)
Normal	keloid
0.9	5
1.1	6
0.8	5.3

## Sheet: Fig.5b
Fig.5b
qRT-PCR assay of some mesenchymal fibroblast marker genes expression in CD266+/CD9- fibroblasts and other fibroblasts from keloid dermis
		others			CD266+CD9-
ASPN	0.87289	0.94118	1.09225	3.18815	3.35648	3.5248
COL11A1	0.86926	1.03722	0.92076	3.20848	2.84175	3.37632
POSTN	0.87326	1.05565	1.07767	5.10524	5.78645	5.21656
ADAM12	0.91635	1.06546	1.06242	2.67176	2.36366	2.65084
P311	1.0963	0.93175	0.97045	2.91857	2.52484	2.87014
COMP	0.93724	0.92912	1.07946	3.60634	3.86355	3.53686

## Sheet: Fig.5c
Figure. 5c, uncropped gel data

## Sheet: Fig.5f
Fig.5f
Keloid other fibroblasts were treated with the supernatant of CD266+/CD9- or other fibroblasts. Expression of collagen I and collagen III were analyzed by qRT-PCR.
	no treatment			other fibroblasts group			CD266+/CD9- group
COL1A1	0.92875	0.96719	1.05161	1.20185	1.09396	1.07919	2.46298	2.56465	2.43761
COL3A1	1.04227	1.03305	0.94699	1.03234	1.03101	0.86601	1.73786	1.79307	1.84827

## Sheet: Fig.5g
Figure. 5g, uncropped gel data

## Sheet: Fig.5h
Figure. 5h, uncropped gel data

## Sheet: Fig.7g
Fig.7g
Percentage of NREP+/ADAM12+ in normal and scleroderma tissues(%)
Normal	scleroderma
0.9	3.57
0.3	3.46
0.71	3.3
